# Supplementary material for: mRNA-miRNA analyses reveal the involvement of CsbHLH1 and miR1446a in the regulation of caffeine biosynthesis in Camellia sinensis
Source: Hortic Res. 2023 Dec 29;11(2):uhad282. doi: 10.1093/hr/uhad282 (PMC11648165; doi:10.1093/hr/uhad282)
Supplement: Web_Material_uhad282 [file web_material_uhad282.zip › Supplementary Table.xls]

## Sheet: Table S1
Supplementary Table S1. Table of Quality statistics for filtered Reads.
sample_name	total_raw_read	total_clean_read	total_clean_base	clean_read_q20	clean_read_q30	clean_read_ratio
BXZ1	43.82	43.1	6.47	97.59	93.27	98.36
BXZ2	43.82	42.7	6.4	97.91	94.13	97.43
BXZ3	43.82	42.54	6.38	96.97	91.91	97.07
FDDB1	43.82	42.85	6.43	97.88	94.08	97.78
FDDB2	43.82	42.92	6.44	97.86	94.02	97.95
FDDB3	43.82	42.83	6.42	97.89	94.12	97.74
KC3H1	43.82	42.51	6.38	97.03	92.08	97
KC3H2	43.82	42.6	6.39	97	91.98	97.21
KC3H3	43.82	42.42	6.36	97.03	92.06	96.81
XH3H1	43.82	42.38	6.36	97.01	92.03	96.71
XH3H2	43.82	42.32	6.35	96.91	91.75	96.57
XH3H3	43.82	42.55	6.38	96.89	91.71	97.09
YSXL1	45.57	42.09	6.31	97.16	92.45	92.36
YSXL2	43.82	42.32	6.35	97.03	92.1	96.58
YSXL3	43.82	42.67	6.4	98.25	94.6	97.38

## Sheet: Table S2
Supplementary Table S2. Table of Statistics for reference genome matching results.
sample_name	total_clean_read	total_mapping_genome_ratio	uniquely_mapping_genome_ratio
BXZ1	43.1	84.51	47.63
BXZ2	42.7	84.39	48.69
BXZ3	42.54	84.43	45.54
FDDB1	42.85	85.09	49.09
FDDB2	42.92	84.98	49.18
FDDB3	42.83	84.93	49.01
KC3H1	42.51	82.47	44.3
KC3H2	42.6	83.38	44.01
KC3H3	42.42	83.83	44.31
XH3H1	42.38	83.91	44.57
XH3H2	42.32	83.72	44.14
XH3H3	42.55	84.01	44.14
YSXL1	42.09	83.21	45.95
YSXL2	42.32	84.67	46.14
YSXL3	42.67	84.99	49.2

## Sheet: Table S3
Supplementary Table S3. List of primers used in this study.
Usage Primer	of Name	Forward (5'-3')	Reverse (5'-3')
Molecular cloning	CsBHLH1	ATCAATCGGCAAATGGTTTCTCCG	TTAGGCAACTGGTGGGCGGAG
Subcellular localization	35S::CsBHLH1-GFP	CAAATCGACTCTAGAAAGCTTATGGTTTCTCCGGAGAACACC	CCCGGGCCCCTGCAGAAGCTTTTAGGCAACTGGTGGGCG
Yeast one-hybrid assays	pGADT7- CsBHLH1	gtgggcatcgatacgggatccATGGTTTCTCCGGAGAACACC	cagctcgagctcgatggatccTTAGGCAACTGGTGGGCG
	pHis2-CsTCS1	actatagggcgaattcccggACCAAAACAAATTATCAAAATCAAA	cgaacgcgtgagctccccgggGCCTCGTCAGAAAAGTAATTTTTAT
Protein recombination	pMAI-CsBHLH1	cgcgatatcgtcgacggatccATGGTTTCTCCGGAGAACACC	acctgcagggaattcggatccTTAGGCAACTGGTGGGCG
qRT-PCR	CsG2-like(CSS0000687)	AAGGGAGGGACAAATGGA	TGAAAACTCGGCAAGGAT
	CsWRKY(CSS0000212)	GTGATGGGGAAGAATGGA	CCGAGGAGACCTGAGACA
	CsbHLH(CSS0000372)	TGCCATTCATTGGTGCTG	CCCGTTGACTTGTCCTTC
	CsMYB(CSS0000465)	TATAACCAGCATCAGTCC	ATATCCCCATTCATCTCT
	CsbZIP(CSS0001216)	CCTCCCTCGCCTTTTACG	CCACCAGAGCCACCCCTT
	CsMYB(CSS0001340)	AATGTTGCTATGATTCTT	TTTTCTTGCTCTTGTTGA
	CsMYB(CSS0001631)	TCGGATGTTTCTATTTGG	GCTGGAACGTCTTTTTCT
	CsWRKY(CSS0001726)	ATAAGTGTGAAGTTGGCC	TGTAATAACCCCTTGGAT
	CsMYB(CSS0001915)	TGTGGGAAGAGTTGTAGA	GGAGTTGAATGATGGTTT
	CsC3H(CSS0002964)	ATAGATTAAGCCCGAACA	GAGCAGATAAGGGACAAG
	CsbHLH(CSS0003058)	ATGCCTGTCTCTCCTGCT	CATCCTTCGTCGTATCAA
	CsC3H(CSS0004010)	CACCCTCTTCGTCCTTAT	TTTCTCCTTCTCTTTCCC
	CsBHLH1	CCCTTGAACGCTTCCTCC	CCTCCGCAACTTCTCCCT
	CsGAPDH	TTGGCATCGTTGAGGGTCT	CAGTGGGAACACGGAAAGC
AsODN	CsBHLH1-Antisense1	TCAACCAAAATAGCAGCCTT
	CsBHLH1-Antisense2	ATCAACCAAAATAGCAGCCT
	CsBHLH1-Antisense3	AACCAAAATAGCAGCCTTGT
Dual-luciferase reporter assays	PGreen62-SK-CsBHLH1	GCCGCTCTAGAACTAGTGGATCCATGGTTTCTCCGGAGAACACC	TTGGTACCGGGCCCCCCCTCGAG TTAGGCAACTGGTGGGCG
	PGreen-0800-LUC-CsTCS1	CACTATAGGGCGAATTGGGTACCACCAAAACAAATTATCAAAATCAAA	TATGTTTTTGGCGTCTTCCATGGGCCTCGTCAGAAAAGTAATTTTTAT
Validation of cleavage sites	First round of nested PCR	GCGGAGCACATGATCCTGAGA
	Second round of nested PCR	CAGAAGCAGGTGGCATGAACT

## Sheet: Table S4
Supplementary Table S4. Table of assigned GO terms(Group2-vs-Group1).Group1: XH3H and KC3H;Group2:FDDB, BXZ and YSXL.
GO	Term type	Term description
GO:1901565	BP	organonitrogen compound catabolic process
GO:0007275	BP	multicellular organism development
GO:0009791	BP	post-embryonic development
GO:0006351	BP	transcription, DNA-templated
GO:0097659	BP	nucleic acid-templated transcription
GO:0032774	BP	RNA biosynthetic process
GO:0044265	BP	cellular macromolecule catabolic process
GO:1901362	BP	organic cyclic compound biosynthetic process
GO:0048731	BP	system development
GO:0018130	BP	heterocycle biosynthetic process
GO:0009063	BP	cellular amino acid catabolic process
GO:0009416	BP	response to light stimulus
GO:0009657	BP	plastid organization
GO:0009658	BP	chloroplast organization
GO:0019219	BP	regulation of nucleobase-containing compound metabolic process
GO:0043648	BP	dicarboxylic acid metabolic process
GO:0044248	BP	cellular catabolic process
GO:0044257	BP	cellular protein catabolic process
GO:0050794	BP	regulation of cellular process
GO:0051252	BP	regulation of RNA metabolic process
GO:0051603	BP	proteolysis involved in cellular protein catabolic process
GO:0065007	BP	biological regulation
GO:1901564	BP	organonitrogen compound metabolic process
GO:0019438	BP	aromatic compound biosynthetic process
GO:0009314	BP	response to radiation
GO:0048316	BP	seed development
GO:0034654	BP	nucleobase-containing compound biosynthetic process
GO:0030163	BP	protein catabolic process
GO:0006355	BP	regulation of transcription, DNA-templated
GO:0009793	BP	embryo development ending in seed dormancy
GO:0010154	BP	fruit development
GO:1903506	BP	regulation of nucleic acid-templated transcription
GO:2001141	BP	regulation of RNA biosynthetic process
GO:0009734	BP	auxin-activated signaling pathway
GO:0071365	BP	cellular response to auxin stimulus
GO:0006817	BP	phosphate ion transport
GO:0009790	BP	embryo development
GO:0031323	BP	regulation of cellular metabolic process
GO:0044281	BP	small molecule metabolic process
GO:1901606	BP	alpha-amino acid catabolic process
GO:0046417	BP	chorismate metabolic process
GO:0006575	BP	cellular modified amino acid metabolic process
GO:0006790	BP	sulfur compound metabolic process
GO:0006811	BP	ion transport
GO:0019752	BP	carboxylic acid metabolic process
GO:0044271	BP	cellular nitrogen compound biosynthetic process
GO:0006820	BP	anion transport
GO:0009639	BP	response to red or far red light
GO:0015698	BP	inorganic anion transport
GO:0016070	BP	RNA metabolic process
GO:0043436	BP	oxoacid metabolic process
GO:0051171	BP	regulation of nitrogen compound metabolic process
GO:0006082	BP	organic acid metabolic process
GO:0080090	BP	regulation of primary metabolic process
GO:0019222	BP	regulation of metabolic process
GO:0006857	BP	oligopeptide transport
GO:0050789	BP	regulation of biological process
GO:0006544	BP	glycine metabolic process
GO:0006749	BP	glutathione metabolic process
GO:0010968	BP	regulation of microtubule nucleation
GO:0070813	BP	hydrogen sulfide metabolic process
GO:0070814	BP	hydrogen sulfide biosynthetic process
GO:2000694	BP	regulation of phragmoplast microtubule organization
GO:1901576	BP	organic substance biosynthetic process
GO:0015833	BP	peptide transport
GO:0010016	BP	shoot system morphogenesis
GO:0009058	BP	biosynthetic process
GO:0046184	BP	aldehyde biosynthetic process
GO:0019941	BP	modification-dependent protein catabolic process
GO:1901575	BP	organic substance catabolic process
GO:0042886	BP	amide transport
GO:0046395	BP	carboxylic acid catabolic process
GO:0006108	BP	malate metabolic process
GO:0006555	BP	methionine metabolic process
GO:0009086	BP	methionine biosynthetic process
GO:0007165	BP	signal transduction
GO:0043632	BP	modification-dependent macromolecule catabolic process
GO:0010468	BP	regulation of gene expression
GO:0015979	BP	photosynthesis
GO:0016054	BP	organic acid catabolic process
GO:0033865	BP	nucleoside bisphosphate metabolic process
GO:0033875	BP	ribonucleoside bisphosphate metabolic process
GO:0034032	BP	purine nucleoside bisphosphate metabolic process
GO:0090627	BP	plant epidermal cell differentiation
GO:0006546	BP	glycine catabolic process
GO:0023052	BP	signaling
GO:0071482	BP	cellular response to light stimulus
GO:2000762	BP	regulation of phenylpropanoid metabolic process
GO:0055082	BP	cellular chemical homeostasis
GO:0009423	BP	chorismate biosynthetic process
GO:0010052	BP	guard cell differentiation
GO:0010103	BP	stomatal complex morphogenesis
GO:0044249	BP	cellular biosynthetic process
GO:0048878	BP	chemical homeostasis
GO:0006511	BP	ubiquitin-dependent protein catabolic process
GO:0009066	BP	aspartate family amino acid metabolic process
GO:0002182	BP	cytoplasmic translational elongation
GO:0010556	BP	regulation of macromolecule biosynthetic process
GO:0031113	BP	regulation of microtubule polymerization
GO:0046700	BP	heterocycle catabolic process
GO:0048367	BP	shoot system development
GO:0048608	BP	reproductive structure development
GO:0061458	BP	reproductive system development
GO:0065008	BP	regulation of biological quality
GO:0097035	BP	regulation of membrane lipid distribution
GO:0010374	BP	stomatal complex development
GO:0006353	BP	DNA-templated transcription, termination
GO:0060255	BP	regulation of macromolecule metabolic process
GO:0006414	BP	translational elongation
GO:0048827	BP	phyllome development
GO:0051716	BP	cellular response to stimulus
GO:0071478	BP	cellular response to radiation
GO:0140053	BP	mitochondrial gene expression
GO:0030003	BP	cellular cation homeostasis
GO:0044270	BP	cellular nitrogen compound catabolic process
GO:0006508	BP	proteolysis
GO:0099402	BP	plant organ development
GO:0031326	BP	regulation of cellular biosynthetic process
GO:0043455	BP	regulation of secondary metabolic process
GO:0090558	BP	plant epidermis development
GO:0042592	BP	homeostatic process
GO:0009889	BP	regulation of biosynthetic process
GO:0072521	BP	purine-containing compound metabolic process
GO:0009067	BP	aspartate family amino acid biosynthetic process
GO:0006520	BP	cellular amino acid metabolic process
GO:0009411	BP	response to UV
GO:0019725	BP	cellular homeostasis
GO:0042537	BP	benzene-containing compound metabolic process
GO:0070507	BP	regulation of microtubule cytoskeleton organization
GO:0070647	BP	protein modification by small protein conjugation or removal
GO:0019439	BP	aromatic compound catabolic process
GO:0016122	BP	xanthophyll metabolic process
GO:0010467	BP	gene expression
GO:0006637	BP	acyl-CoA metabolic process
GO:0006771	BP	riboflavin metabolic process
GO:0006787	BP	porphyrin-containing compound catabolic process
GO:0009056	BP	catabolic process
GO:0009231	BP	riboflavin biosynthetic process
GO:0016072	BP	rRNA metabolic process
GO:0032469	BP	endoplasmic reticulum calcium ion homeostasis
GO:0033015	BP	tetrapyrrole catabolic process
GO:0035383	BP	thioester metabolic process
GO:0042726	BP	flavin-containing compound metabolic process
GO:0042727	BP	flavin-containing compound biosynthetic process
GO:1901605	BP	alpha-amino acid metabolic process
GO:1903008	BP	organelle disassembly
GO:0034976	BP	response to endoplasmic reticulum stress
GO:0000910	BP	cytokinesis
GO:0009640	BP	photomorphogenesis
GO:0032870	BP	cellular response to hormone stimulus
GO:0044282	BP	small molecule catabolic process
GO:0000919	BP	cell plate assembly
GO:0006338	BP	chromatin remodeling
GO:0006437	BP	tyrosyl-tRNA aminoacylation
GO:0006670	BP	sphingosine metabolic process
GO:0006778	BP	porphyrin-containing compound metabolic process
GO:0007188	BP	adenylate cyclase-modulating G protein-coupled receptor signaling pathway
GO:0030638	BP	polyketide metabolic process
GO:0030639	BP	polyketide biosynthetic process
GO:0033013	BP	tetrapyrrole metabolic process
GO:0034728	BP	nucleosome organization
GO:0042759	BP	long-chain fatty acid biosynthetic process
GO:0043650	BP	dicarboxylic acid biosynthetic process
GO:0046166	BP	glyceraldehyde-3-phosphate biosynthetic process
GO:0046512	BP	sphingosine biosynthetic process
GO:0046520	BP	sphingoid biosynthetic process
GO:0070816	BP	phosphorylation of RNA polymerase II C-terminal domain
GO:0071495	BP	cellular response to endogenous stimulus
GO:1901361	BP	organic cyclic compound catabolic process
GO:1904821	BP	chloroplast disassembly
GO:0001676	BP	long-chain fatty acid metabolic process
GO:0009074	BP	aromatic amino acid family catabolic process
GO:0015996	BP	chlorophyll catabolic process
GO:0031110	BP	regulation of microtubule polymerization or depolymerization
GO:0071214	BP	cellular response to abiotic stimulus
GO:0104004	BP	cellular response to environmental stimulus
GO:0006163	BP	purine nucleotide metabolic process
GO:0006730	BP	one-carbon metabolic process
GO:0032886	BP	regulation of microtubule-based process
GO:0042254	BP	ribosome biogenesis
GO:0090698	BP	post-embryonic plant morphogenesis
GO:0006559	BP	L-phenylalanine catabolic process
GO:0010109	BP	regulation of photosynthesis
GO:1902222	BP	erythrose 4-phosphate/phosphoenolpyruvate family amino acid catabolic process
GO:0006334	BP	nucleosome assembly
GO:0009150	BP	purine ribonucleotide metabolic process
GO:0046467	BP	membrane lipid biosynthetic process
GO:0000281	BP	mitotic cytokinesis
GO:0019405	BP	alditol catabolic process
GO:0019563	BP	glycerol catabolic process
GO:0061640	BP	cytoskeleton-dependent cytokinesis
GO:0071310	BP	cellular response to organic substance
GO:0006873	BP	cellular ion homeostasis
GO:0031329	BP	regulation of cellular catabolic process
GO:0015936	BP	coenzyme A metabolic process
GO:0046149	BP	pigment catabolic process
GO:0009755	BP	hormone-mediated signaling pathway
GO:0032259	BP	methylation
GO:0090626	BP	plant epidermis morphogenesis
GO:0019693	BP	ribose phosphate metabolic process
GO:0009059	BP	macromolecule biosynthetic process
GO:0070887	BP	cellular response to chemical stimulus
GO:0048366	BP	leaf development
GO:0006364	BP	rRNA processing
GO:0006457	BP	protein folding
GO:0006471	BP	protein ADP-ribosylation
GO:0009071	BP	serine family amino acid catabolic process
GO:0010207	BP	photosystem II assembly
GO:0097428	BP	protein maturation by iron-sulfur cluster transfer
GO:0006875	BP	cellular metal ion homeostasis
GO:0018298	BP	protein-chromophore linkage
GO:0009259	BP	ribonucleotide metabolic process
GO:0035999	BP	tetrahydrofolate interconversion
GO:0001678	BP	cellular glucose homeostasis
GO:0005983	BP	starch catabolic process
GO:0006002	BP	fructose 6-phosphate metabolic process
GO:0007017	BP	microtubule-based process
GO:0009894	BP	regulation of catabolic process
GO:0015914	BP	phospholipid transport
GO:0019684	BP	photosynthesis, light reaction
GO:0034204	BP	lipid translocation
GO:0035670	BP	plant-type ovary development
GO:0042548	BP	regulation of photosynthesis, light reaction
GO:0042593	BP	glucose homeostasis
GO:0043467	BP	regulation of generation of precursor metabolites and energy
GO:0044085	BP	cellular component biogenesis
GO:0045332	BP	phospholipid translocation
GO:0048440	BP	carpel development
GO:0048467	BP	gynoecium development
GO:0048481	BP	plant ovule development
GO:0051391	BP	tRNA acetylation
GO:0071824	BP	protein-DNA complex subunit organization
GO:0106035	BP	protein maturation by [4Fe-4S] cluster transfer
GO:1990884	BP	RNA acetylation
GO:2001293	BP	malonyl-CoA metabolic process
GO:2001295	BP	malonyl-CoA biosynthetic process
GO:0000209	BP	protein polyubiquitination
GO:0006099	BP	tricarboxylic acid cycle
GO:0009057	BP	macromolecule catabolic process
GO:0009628	BP	response to abiotic stimulus
GO:1901135	BP	carbohydrate derivative metabolic process
GO:0000288	BP	nuclear-transcribed mRNA catabolic process, deadenylation-dependent decay
GO:1901617	BP	organic hydroxy compound biosynthetic process
GO:0000154	BP	rRNA modification
GO:0009653	BP	anatomical structure morphogenesis
GO:0043162	BP	ubiquitin-dependent protein catabolic process via the multivesicular body sorting pathway
GO:0044283	BP	small molecule biosynthetic process
GO:0015994	BP	chlorophyll metabolic process
GO:0044267	BP	cellular protein metabolic process
GO:0065004	BP	protein-DNA complex assembly
GO:0000911	BP	cytokinesis by cell plate formation
GO:0000912	BP	assembly of actomyosin apparatus involved in cytokinesis
GO:0000914	BP	phragmoplast assembly
GO:0006091	BP	generation of precursor metabolites and energy
GO:0006643	BP	membrane lipid metabolic process
GO:0006661	BP	phosphatidylinositol biosynthetic process
GO:0006826	BP	iron ion transport
GO:0009398	BP	FMN biosynthetic process
GO:0009593	BP	detection of chemical stimulus
GO:0009637	BP	response to blue light
GO:0009720	BP	detection of hormone stimulus
GO:0009726	BP	detection of endogenous stimulus
GO:0009958	BP	positive gravitropism
GO:0009959	BP	negative gravitropism
GO:0010028	BP	xanthophyll cycle
GO:0010256	BP	endomembrane system organization
GO:0016567	BP	protein ubiquitination
GO:0019538	BP	protein metabolic process
GO:0031123	BP	RNA 3'-end processing
GO:0032465	BP	regulation of cytokinesis
GO:0032506	BP	cytokinetic process
GO:0032509	BP	endosome transport via multivesicular body sorting pathway
GO:0032787	BP	monocarboxylic acid metabolic process
GO:0033866	BP	nucleoside bisphosphate biosynthetic process
GO:0034030	BP	ribonucleoside bisphosphate biosynthetic process
GO:0034033	BP	purine nucleoside bisphosphate biosynthetic process
GO:0034655	BP	nucleobase-containing compound catabolic process
GO:0042274	BP	ribosomal small subunit biogenesis
GO:0043328	BP	protein transport to vacuole involved in ubiquitin-dependent protein catabolic process via the multivesicular body sorting pathway
GO:0046444	BP	FMN metabolic process
GO:0046519	BP	sphingoid metabolic process
GO:0051301	BP	cell division
GO:1901259	BP	chloroplast rRNA processing
GO:1902001	BP	fatty acid transmembrane transport
GO:1902182	BP	shoot apical meristem development
GO:1902407	BP	assembly of actomyosin apparatus involved in mitotic cytokinesis
GO:1902410	BP	mitotic cytokinetic process
GO:1990641	BP	response to iron ion starvation
GO:2000377	BP	regulation of reactive oxygen species metabolic process
GO:0007154	BP	cell communication
GO:0009247	BP	glycolipid biosynthetic process
GO:0046394	BP	carboxylic acid biosynthetic process
GO:0006450	BP	regulation of translational fidelity
GO:0007018	BP	microtubule-based movement
GO:0015908	BP	fatty acid transport
GO:0016053	BP	organic acid biosynthetic process
GO:0034311	BP	diol metabolic process
GO:0034312	BP	diol biosynthetic process
GO:0042822	BP	pyridoxal phosphate metabolic process
GO:0042823	BP	pyridoxal phosphate biosynthetic process
GO:0046416	BP	D-amino acid metabolic process
GO:0009733	BP	response to auxin
GO:0032446	BP	protein modification by small protein conjugation
GO:0009896	BP	positive regulation of catabolic process
GO:0031331	BP	positive regulation of cellular catabolic process
GO:0032511	BP	late endosome to vacuole transport via multivesicular body sorting pathway
GO:0035556	BP	intracellular signal transduction
GO:0006401	BP	RNA catabolic process
GO:0000041	BP	transition metal ion transport
GO:0035384	BP	thioester biosynthetic process
GO:0071616	BP	acyl-CoA biosynthetic process
GO:0003006	BP	developmental process involved in reproduction
GO:0006490	BP	oligosaccharide-lipid intermediate biosynthetic process
GO:0010499	BP	proteasomal ubiquitin-independent protein catabolic process
GO:0035435	BP	phosphate ion transmembrane transport
GO:0098661	BP	inorganic anion transmembrane transport
GO:0009812	BP	flavonoid metabolic process
GO:0009813	BP	flavonoid biosynthetic process
GO:0043631	BP	RNA polyadenylation
GO:0006084	BP	acetyl-CoA metabolic process
GO:0045489	BP	pectin biosynthetic process
GO:0050801	BP	ion homeostasis
GO:0051493	BP	regulation of cytoskeleton organization
GO:0006928	BP	movement of cell or subcellular component
GO:0006458	BP	'de novo' protein folding
GO:0032543	BP	mitochondrial translation
GO:0070646	BP	protein modification by small protein removal
GO:0009117	BP	nucleotide metabolic process
GO:0022613	BP	ribonucleoprotein complex biogenesis
GO:0072330	BP	monocarboxylic acid biosynthetic process
GO:0030001	BP	metal ion transport
GO:0009968	BP	negative regulation of signal transduction
GO:0010648	BP	negative regulation of cell communication
GO:0023057	BP	negative regulation of signaling
GO:0000373	BP	Group II intron splicing
GO:0042558	BP	pteridine-containing compound metabolic process
GO:0055086	BP	nucleobase-containing small molecule metabolic process
GO:0006753	BP	nucleoside phosphate metabolic process
GO:0000103	BP	sulfate assimilation
GO:0006766	BP	vitamin metabolic process
GO:0009452	BP	7-methylguanosine RNA capping
GO:0010498	BP	proteasomal protein catabolic process
GO:0030244	BP	cellulose biosynthetic process
GO:0033500	BP	carbohydrate homeostasis
GO:0036260	BP	RNA capping
GO:0042793	BP	plastid transcription
GO:0055080	BP	cation homeostasis
GO:1900055	BP	regulation of leaf senescence
GO:1990547	BP	mitochondrial phosphate ion transmembrane transport
GO:0006545	BP	glycine biosynthetic process
GO:0019264	BP	glycine biosynthetic process from serine
GO:0120254	BP	olefinic compound metabolic process
GO:0120255	BP	olefinic compound biosynthetic process
GO:0050896	BP	response to stimulus
GO:0000055	BP	ribosomal large subunit export from nucleus
GO:0000304	BP	response to singlet oxygen
GO:0000957	BP	mitochondrial RNA catabolic process
GO:0002833	BP	positive regulation of response to biotic stimulus
GO:0006098	BP	pentose-phosphate shunt
GO:0006308	BP	DNA catabolic process
GO:0006352	BP	DNA-templated transcription, initiation
GO:0006574	BP	valine catabolic process
GO:0006760	BP	folic acid-containing compound metabolic process
GO:0006796	BP	phosphate-containing compound metabolic process
GO:0007030	BP	Golgi organization
GO:0008652	BP	cellular amino acid biosynthetic process
GO:0009072	BP	aromatic amino acid family metabolic process
GO:0009606	BP	tropism
GO:0009704	BP	de-etiolation
GO:0009800	BP	cinnamic acid biosynthetic process
GO:0009803	BP	cinnamic acid metabolic process
GO:0009956	BP	radial pattern formation
GO:0010343	BP	singlet oxygen-mediated programmed cell death
GO:0016579	BP	protein deubiquitination
GO:0019637	BP	organophosphate metabolic process
GO:0032103	BP	positive regulation of response to external stimulus
GO:0032790	BP	ribosome disassembly
GO:0034644	BP	cellular response to UV
GO:0036473	BP	cell death in response to oxidative stress
GO:0042440	BP	pigment metabolic process
GO:0042549	BP	photosystem II stabilization
GO:0042550	BP	photosystem I stabilization
GO:0043603	BP	cellular amide metabolic process
GO:0043968	BP	histone H2A acetylation
GO:0044208	BP	'de novo' AMP biosynthetic process
GO:0044272	BP	sulfur compound biosynthetic process
GO:0048585	BP	negative regulation of response to stimulus
GO:0050779	BP	RNA destabilization
GO:0051156	BP	glucose 6-phosphate metabolic process
GO:0055088	BP	lipid homeostasis
GO:0061157	BP	mRNA destabilization
GO:0071452	BP	cellular response to singlet oxygen
GO:0071985	BP	multivesicular body sorting pathway
GO:0080001	BP	mucilage extrusion from seed coat
GO:0097468	BP	programmed cell death in response to reactive oxygen species
GO:0098771	BP	inorganic ion homeostasis
GO:1900057	BP	positive regulation of leaf senescence
GO:1900424	BP	regulation of defense response to bacterium
GO:1900426	BP	positive regulation of defense response to bacterium
GO:1901566	BP	organonitrogen compound biosynthetic process
GO:1903311	BP	regulation of mRNA metabolic process
GO:1903335	BP	regulation of vacuolar transport
GO:1905392	BP	plant organ morphogenesis
GO:0043487	BP	regulation of RNA stability
GO:0006739	BP	NADP metabolic process
GO:0005984	BP	disaccharide metabolic process
GO:0005986	BP	sucrose biosynthetic process
GO:0006740	BP	NADPH regeneration
GO:0008643	BP	carbohydrate transport
GO:0010015	BP	root morphogenesis
GO:0030004	BP	cellular monovalent inorganic cation homeostasis
GO:0030641	BP	regulation of cellular pH
GO:0046173	BP	polyol biosynthetic process
GO:0051084	BP	'de novo' posttranslational protein folding
GO:0051085	BP	chaperone cofactor-dependent protein refolding
GO:0051453	BP	regulation of intracellular pH
GO:0009718	BP	anthocyanin-containing compound biosynthetic process
GO:0016075	BP	rRNA catabolic process
GO:0031053	BP	primary miRNA processing
GO:0031349	BP	positive regulation of defense response
GO:0033355	BP	ascorbate glutathione cycle
GO:0034661	BP	ncRNA catabolic process
GO:0042026	BP	protein refolding
GO:0046283	BP	anthocyanin-containing compound metabolic process
GO:0061014	BP	positive regulation of mRNA catabolic process
GO:0062197	BP	cellular response to chemical stress
GO:0080036	BP	regulation of cytokinin-activated signaling pathway
GO:0080037	BP	negative regulation of cytokinin-activated signaling pathway
GO:0006633	BP	fatty acid biosynthetic process
GO:0000394	BP	RNA splicing, via endonucleolytic cleavage and ligation
GO:0006464	BP	cellular protein modification process
GO:0006505	BP	GPI anchor metabolic process
GO:0006506	BP	GPI anchor biosynthetic process
GO:0009553	BP	embryo sac development
GO:0030490	BP	maturation of SSU-rRNA
GO:0036211	BP	protein modification process
GO:0048583	BP	regulation of response to stimulus
GO:0051606	BP	detection of stimulus
GO:0072522	BP	purine-containing compound biosynthetic process
GO:0006664	BP	glycolipid metabolic process
GO:1903509	BP	liposaccharide metabolic process
GO:0006874	BP	cellular calcium ion homeostasis
GO:0034599	BP	cellular response to oxidative stress
GO:0045324	BP	late endosome to vacuole transport
GO:0046653	BP	tetrahydrofolate metabolic process
GO:0055074	BP	calcium ion homeostasis
GO:0072503	BP	cellular divalent inorganic cation homeostasis
GO:1901137	BP	carbohydrate derivative biosynthetic process
GO:0055065	BP	metal ion homeostasis
GO:0009110	BP	vitamin biosynthetic process
GO:0009629	BP	response to gravity
GO:0009630	BP	gravitropism
GO:0000462	BP	maturation of SSU-rRNA from tricistronic rRNA transcript (SSU-rRNA, 5.8S rRNA, LSU-rRNA)
GO:0006892	BP	post-Golgi vesicle-mediated transport
GO:0008219	BP	cell death
GO:0010033	BP	response to organic substance
GO:0000710	BP	meiotic mismatch repair
GO:0000963	BP	mitochondrial RNA processing
GO:0006047	BP	UDP-N-acetylglucosamine metabolic process
GO:0006048	BP	UDP-N-acetylglucosamine biosynthetic process
GO:0006370	BP	7-methylguanosine mRNA capping
GO:0006734	BP	NADH metabolic process
GO:0007163	BP	establishment or maintenance of cell polarity
GO:0009825	BP	multidimensional cell growth
GO:0009833	BP	plant-type primary cell wall biogenesis
GO:0009937	BP	regulation of gibberellic acid mediated signaling pathway
GO:0010506	BP	regulation of autophagy
GO:0010777	BP	meiotic mismatch repair involved in reciprocal meiotic recombination
GO:0019253	BP	reductive pentose-phosphate cycle
GO:0019464	BP	glycine decarboxylation via glycine cleavage system
GO:0019478	BP	D-amino acid catabolic process
GO:0019685	BP	photosynthesis, dark reaction
GO:0019877	BP	diaminopimelate biosynthetic process
GO:0034975	BP	protein folding in endoplasmic reticulum
GO:0042127	BP	regulation of cell population proliferation
GO:0048571	BP	long-day photoperiodism
GO:0048574	BP	long-day photoperiodism, flowering
GO:0071025	BP	RNA surveillance
GO:0071483	BP	cellular response to blue light
GO:2001289	BP	lipid X metabolic process
GO:0000451	BP	rRNA 2'-O-methylation
GO:0000453	BP	enzyme-directed rRNA 2'-O-methylation
GO:0006081	BP	cellular aldehyde metabolic process
GO:0006282	BP	regulation of DNA repair
GO:0006793	BP	phosphorus metabolic process
GO:0016126	BP	sterol biosynthetic process
GO:0032544	BP	plastid translation
GO:0045037	BP	protein import into chloroplast stroma
GO:1901334	BP	lactone metabolic process
GO:1903313	BP	positive regulation of mRNA metabolic process
GO:0006402	BP	mRNA catabolic process
GO:0005996	BP	monosaccharide metabolic process
GO:0006767	BP	water-soluble vitamin metabolic process
GO:0071396	BP	cellular response to lipid
GO:0046488	BP	phosphatidylinositol metabolic process
GO:0001510	BP	RNA methylation
GO:0014070	BP	response to organic cyclic compound
GO:1901615	BP	organic hydroxy compound metabolic process
GO:0031167	BP	rRNA methylation
GO:0072665	BP	protein localization to vacuole
GO:0072666	BP	establishment of protein localization to vacuole
GO:0009751	BP	response to salicylic acid
GO:0030148	BP	sphingolipid biosynthetic process
GO:0030149	BP	sphingolipid catabolic process
GO:0046466	BP	membrane lipid catabolic process
GO:0061136	BP	regulation of proteasomal protein catabolic process
GO:0005982	BP	starch metabolic process
GO:0006164	BP	purine nucleotide biosynthetic process
GO:0036503	BP	ERAD pathway
GO:0006631	BP	fatty acid metabolic process
GO:0019318	BP	hexose metabolic process
GO:0009311	BP	oligosaccharide metabolic process
GO:0001732	BP	formation of cytoplasmic translation initiation complex
GO:0006629	BP	lipid metabolic process
GO:0006879	BP	cellular iron ion homeostasis
GO:0031124	BP	mRNA 3'-end processing
GO:0090407	BP	organophosphate biosynthetic process
GO:0000023	BP	maltose metabolic process
GO:0000025	BP	maltose catabolic process
GO:0000054	BP	ribosomal subunit export from nucleus
GO:0000079	BP	regulation of cyclin-dependent protein serine/threonine kinase activity
GO:0000226	BP	microtubule cytoskeleton organization
GO:0000290	BP	deadenylation-dependent decapping of nuclear-transcribed mRNA
GO:0000913	BP	preprophase band assembly
GO:0000958	BP	mitochondrial mRNA catabolic process
GO:0000965	BP	mitochondrial RNA 3'-end processing
GO:0000973	BP	posttranscriptional tethering of RNA polymerase II gene DNA at nuclear periphery
GO:0001560	BP	regulation of cell growth by extracellular stimulus
GO:0002181	BP	cytoplasmic translation
GO:0002682	BP	regulation of immune system process
GO:0002831	BP	regulation of response to biotic stimulus
GO:0005985	BP	sucrose metabolic process
GO:0006006	BP	glucose metabolic process
GO:0006015	BP	5-phosphoribose 1-diphosphate biosynthetic process
GO:0006020	BP	inositol metabolic process
GO:0006040	BP	amino sugar metabolic process
GO:0006089	BP	lactate metabolic process
GO:0006096	BP	glycolytic process
GO:0006107	BP	oxaloacetate metabolic process
GO:0006165	BP	nucleoside diphosphate phosphorylation
GO:0006177	BP	GMP biosynthetic process
GO:0006301	BP	postreplication repair
GO:0006323	BP	DNA packaging
GO:0006333	BP	chromatin assembly or disassembly
GO:0006366	BP	transcription by RNA polymerase II
GO:0006390	BP	mitochondrial transcription
GO:0006396	BP	RNA processing
GO:0006421	BP	asparaginyl-tRNA aminoacylation
GO:0006430	BP	lysyl-tRNA aminoacylation
GO:0006434	BP	seryl-tRNA aminoacylation
GO:0006438	BP	valyl-tRNA aminoacylation
GO:0006446	BP	regulation of translational initiation
GO:0006449	BP	regulation of translational termination
GO:0006518	BP	peptide metabolic process
GO:0006526	BP	arginine biosynthetic process
GO:0006536	BP	glutamate metabolic process
GO:0006554	BP	lysine catabolic process
GO:0006564	BP	L-serine biosynthetic process
GO:0006569	BP	tryptophan catabolic process
GO:0006750	BP	glutathione biosynthetic process
GO:0006757	BP	ATP generation from ADP
GO:0006775	BP	fat-soluble vitamin metabolic process
GO:0006779	BP	porphyrin-containing compound biosynthetic process
GO:0006783	BP	heme biosynthetic process
GO:0006812	BP	cation transport
GO:0006813	BP	potassium ion transport
GO:0006829	BP	zinc ion transport
GO:0006835	BP	dicarboxylic acid transport
GO:0006885	BP	regulation of pH
GO:0006896	BP	Golgi to vacuole transport
GO:0007009	BP	plasma membrane organization
GO:0007035	BP	vacuolar acidification
GO:0007051	BP	spindle organization
GO:0007096	BP	regulation of exit from mitosis
GO:0008283	BP	cell population proliferation
GO:0008285	BP	negative regulation of cell population proliferation
GO:0008356	BP	asymmetric cell division
GO:0009060	BP	aerobic respiration
GO:0009068	BP	aspartate family amino acid catabolic process
GO:0009069	BP	serine family amino acid metabolic process
GO:0009123	BP	nucleoside monophosphate metabolic process
GO:0009124	BP	nucleoside monophosphate biosynthetic process
GO:0009135	BP	purine nucleoside diphosphate metabolic process
GO:0009152	BP	purine ribonucleotide biosynthetic process
GO:0009156	BP	ribonucleoside monophosphate biosynthetic process
GO:0009161	BP	ribonucleoside monophosphate metabolic process
GO:0009179	BP	purine ribonucleoside diphosphate metabolic process
GO:0009260	BP	ribonucleotide biosynthetic process
GO:0009310	BP	amine catabolic process
GO:0009312	BP	oligosaccharide biosynthetic process
GO:0009438	BP	methylglyoxal metabolic process
GO:0009443	BP	pyridoxal 5'-phosphate salvage
GO:0009448	BP	gamma-aminobutyric acid metabolic process
GO:0009450	BP	gamma-aminobutyric acid catabolic process
GO:0009561	BP	megagametogenesis
GO:0009615	BP	response to virus
GO:0009638	BP	phototropism
GO:0009648	BP	photoperiodism
GO:0009719	BP	response to endogenous stimulus
GO:0009725	BP	response to hormone
GO:0009729	BP	detection of brassinosteroid stimulus
GO:0009739	BP	response to gibberellin
GO:0009773	BP	photosynthetic electron transport in photosystem I
GO:0009827	BP	plant-type cell wall modification
GO:0009853	BP	photorespiration
GO:0009895	BP	negative regulation of catabolic process
GO:0009911	BP	positive regulation of flower development
GO:0009915	BP	phloem sucrose loading
GO:0010022	BP	meristem determinacy
GO:0010024	BP	phytochromobilin biosynthetic process
GO:0010053	BP	root epidermal cell differentiation
GO:0010098	BP	suspensor development
GO:0010114	BP	response to red light
GO:0010119	BP	regulation of stomatal movement
GO:0010121	BP	arginine catabolic process to proline via ornithine
GO:0010142	BP	farnesyl diphosphate biosynthetic process, mevalonate pathway
GO:0010225	BP	response to UV-C
GO:0010239	BP	chloroplast mRNA processing
GO:0010241	BP	ent-kaurene oxidation to kaurenoic acid
GO:0010252	BP	auxin homeostasis
GO:0010265	BP	SCF complex assembly
GO:0010336	BP	gibberellic acid homeostasis
GO:0010338	BP	leaf formation
GO:0010363	BP	regulation of plant-type hypersensitive response
GO:0010582	BP	floral meristem determinacy
GO:0010628	BP	positive regulation of gene expression
GO:0012501	BP	programmed cell death
GO:0015714	BP	phosphoenolpyruvate transport
GO:0015740	BP	C4-dicarboxylate transport
GO:0015743	BP	malate transport
GO:0015748	BP	organophosphate ester transport
GO:0015766	BP	disaccharide transport
GO:0015770	BP	sucrose transport
GO:0015772	BP	oligosaccharide transport
GO:0015976	BP	carbon utilization
GO:0015977	BP	carbon fixation
GO:0016051	BP	carbohydrate biosynthetic process
GO:0016101	BP	diterpenoid metabolic process
GO:0016102	BP	diterpenoid biosynthetic process
GO:0016123	BP	xanthophyll biosynthetic process
GO:0016197	BP	endosomal transport
GO:0018107	BP	peptidyl-threonine phosphorylation
GO:0018210	BP	peptidyl-threonine modification
GO:0019243	BP	methylglyoxal catabolic process to D-lactate via S-lactoyl-glutathione
GO:0019354	BP	siroheme biosynthetic process
GO:0019428	BP	allantoin biosynthetic process
GO:0019441	BP	tryptophan catabolic process to kynurenine
GO:0019474	BP	L-lysine catabolic process to acetyl-CoA
GO:0019477	BP	L-lysine catabolic process
GO:0019493	BP	arginine catabolic process to proline
GO:0019544	BP	arginine catabolic process to glutamate
GO:0019632	BP	shikimate metabolic process
GO:0019673	BP	GDP-mannose metabolic process
GO:0022607	BP	cellular component assembly
GO:0022622	BP	root system development
GO:0030162	BP	regulation of proteolysis
GO:0030417	BP	nicotianamine metabolic process
GO:0030418	BP	nicotianamine biosynthetic process
GO:0031050	BP	dsRNA processing
GO:0031330	BP	negative regulation of cellular catabolic process
GO:0031347	BP	regulation of defense response
GO:0031425	BP	chloroplast RNA processing
GO:0031497	BP	chromatin assembly
GO:0032101	BP	regulation of response to external stimulus
GO:0032271	BP	regulation of protein polymerization
GO:0032386	BP	regulation of intracellular transport
GO:0032502	BP	developmental process
GO:0032968	BP	positive regulation of transcription elongation from RNA polymerase II promoter
GO:0033014	BP	tetrapyrrole biosynthetic process
GO:0033331	BP	ent-kaurene metabolic process
GO:0033512	BP	L-lysine catabolic process to acetyl-CoA via saccharopine
GO:0033683	BP	nucleotide-excision repair, DNA incision
GO:0033750	BP	ribosome localization
GO:0033993	BP	response to lipid
GO:0034058	BP	endosomal vesicle fusion
GO:0034063	BP	stress granule assembly
GO:0034067	BP	protein localization to Golgi apparatus
GO:0034475	BP	U4 snRNA 3'-end processing
GO:0034660	BP	ncRNA metabolic process
GO:0042168	BP	heme metabolic process
GO:0042176	BP	regulation of protein catabolic process
GO:0042182	BP	ketone catabolic process
GO:0042221	BP	response to chemical
GO:0042256	BP	mature ribosome assembly
GO:0042362	BP	fat-soluble vitamin biosynthetic process
GO:0042364	BP	water-soluble vitamin biosynthetic process
GO:0042402	BP	cellular biogenic amine catabolic process
GO:0042407	BP	cristae formation
GO:0042436	BP	indole-containing compound catabolic process
GO:0042866	BP	pyruvate biosynthetic process
GO:0043161	BP	proteasome-mediated ubiquitin-dependent protein catabolic process
GO:0043243	BP	positive regulation of protein-containing complex disassembly
GO:0043248	BP	proteasome assembly
GO:0043412	BP	macromolecule modification
GO:0043414	BP	macromolecule methylation
GO:0043488	BP	regulation of mRNA stability
GO:0043489	BP	RNA stabilization
GO:0043903	BP	regulation of biological process involved in symbiotic interaction
GO:0043967	BP	histone H4 acetylation
GO:0044030	BP	regulation of DNA methylation
GO:0044255	BP	cellular lipid metabolic process
GO:0044804	BP	autophagy of nucleus
GO:0044805	BP	late nucleophagy
GO:0045088	BP	regulation of innate immune response
GO:0045337	BP	farnesyl diphosphate biosynthetic process
GO:0045732	BP	positive regulation of protein catabolic process
GO:0045739	BP	positive regulation of DNA repair
GO:0045851	BP	pH reduction
GO:0045862	BP	positive regulation of proteolysis
GO:0045901	BP	positive regulation of translational elongation
GO:0045905	BP	positive regulation of translational termination
GO:0046031	BP	ADP metabolic process
GO:0046037	BP	GMP metabolic process
GO:0046156	BP	siroheme metabolic process
GO:0046165	BP	alcohol biosynthetic process
GO:0046218	BP	indolalkylamine catabolic process
GO:0046349	BP	amino sugar biosynthetic process
GO:0046351	BP	disaccharide biosynthetic process
GO:0046390	BP	ribose phosphate biosynthetic process
GO:0046391	BP	5-phosphoribose 1-diphosphate metabolic process
GO:0046437	BP	D-amino acid biosynthetic process
GO:0046440	BP	L-lysine metabolic process
GO:0046514	BP	ceramide catabolic process
GO:0046822	BP	regulation of nucleocytoplasmic transport
GO:0046824	BP	positive regulation of nucleocytoplasmic transport
GO:0046825	BP	regulation of protein export from nucleus
GO:0046827	BP	positive regulation of protein export from nucleus
GO:0046939	BP	nucleotide phosphorylation
GO:0046942	BP	carboxylic acid transport
GO:0048024	BP	regulation of mRNA splicing, via spliceosome
GO:0048364	BP	root development
GO:0048438	BP	floral whorl development
GO:0048564	BP	photosystem I assembly
GO:0048573	BP	photoperiodism, flowering
GO:0048646	BP	anatomical structure formation involved in morphogenesis
GO:0050776	BP	regulation of immune response
GO:0051052	BP	regulation of DNA metabolic process
GO:0051094	BP	positive regulation of developmental process
GO:0051202	BP	phytochromobilin metabolic process
GO:0051225	BP	spindle assembly
GO:0051262	BP	protein tetramerization
GO:0051289	BP	protein homotetramerization
GO:0051452	BP	intracellular pH reduction
GO:0051457	BP	maintenance of protein location in nucleus
GO:0051592	BP	response to calcium ion
GO:0051596	BP	methylglyoxal catabolic process
GO:0051781	BP	positive regulation of cell division
GO:0055067	BP	monovalent inorganic cation homeostasis
GO:0060341	BP	regulation of cellular localization
GO:0061013	BP	regulation of mRNA catabolic process
GO:0061077	BP	chaperone-mediated protein folding
GO:0061727	BP	methylglyoxal catabolic process to lactate
GO:0070125	BP	mitochondrial translational elongation
GO:0070141	BP	response to UV-A
GO:0070178	BP	D-serine metabolic process
GO:0070179	BP	D-serine biosynthetic process
GO:0070189	BP	kynurenine metabolic process
GO:0070476	BP	rRNA (guanine-N7)-methylation
GO:0070681	BP	glutaminyl-tRNAGln biosynthesis via transamidation
GO:0070918	BP	production of small RNA involved in gene silencing by RNA
GO:0071027	BP	nuclear RNA surveillance
GO:0071028	BP	nuclear mRNA surveillance
GO:0071051	BP	polyadenylation-dependent snoRNA 3'-end processing
GO:0071215	BP	cellular response to abscisic acid stimulus
GO:0071248	BP	cellular response to metal ion
GO:0071277	BP	cellular response to calcium ion
GO:0071492	BP	cellular response to UV-A
GO:0071569	BP	protein ufmylation
GO:0071577	BP	zinc ion transmembrane transport
GO:0071897	BP	DNA biosynthetic process
GO:0071900	BP	regulation of protein serine/threonine kinase activity
GO:0072351	BP	tricarboxylic acid biosynthetic process
GO:0072507	BP	divalent inorganic cation homeostasis
GO:0080050	BP	regulation of seed development
GO:0080134	BP	regulation of response to stress
GO:0080135	BP	regulation of cellular response to stress
GO:0090333	BP	regulation of stomatal closure
GO:0090610	BP	bundle sheath cell fate specification
GO:0097306	BP	cellular response to alcohol
GO:0110126	BP	phloem loading
GO:0110154	BP	RNA decapping
GO:0110156	BP	methylguanosine-cap decapping
GO:1901600	BP	strigolactone metabolic process
GO:1901601	BP	strigolactone biosynthetic process
GO:1901607	BP	alpha-amino acid biosynthetic process
GO:1901616	BP	organic hydroxy compound catabolic process
GO:1901701	BP	cellular response to oxygen-containing compound
GO:1901800	BP	positive regulation of proteasomal protein catabolic process
GO:1902369	BP	negative regulation of RNA catabolic process
GO:1902767	BP	isoprenoid biosynthetic process via mevalonate
GO:1902903	BP	regulation of supramolecular fiber organization
GO:1903050	BP	regulation of proteolysis involved in cellular protein catabolic process
GO:1903052	BP	positive regulation of proteolysis involved in cellular protein catabolic process
GO:1903362	BP	regulation of cellular protein catabolic process
GO:1903364	BP	positive regulation of cellular protein catabolic process
GO:1904029	BP	regulation of cyclin-dependent protein kinase activity
GO:1904292	BP	regulation of ERAD pathway
GO:1904294	BP	positive regulation of ERAD pathway
GO:1905897	BP	regulation of response to endoplasmic reticulum stress
GO:1905898	BP	positive regulation of response to endoplasmic reticulum stress
GO:2000024	BP	regulation of leaf development
GO:2000033	BP	regulation of seed dormancy process
GO:2000034	BP	regulation of seed maturation
GO:2000779	BP	regulation of double-strand break repair
GO:2001022	BP	positive regulation of response to DNA damage stimulus
GO:0005991	BP	trehalose metabolic process
GO:0009185	BP	ribonucleoside diphosphate metabolic process
GO:0046174	BP	polyol catabolic process
GO:0010224	BP	response to UV-B
GO:0016559	BP	peroxisome fission
GO:0043484	BP	regulation of RNA splicing
GO:0045036	BP	protein targeting to chloroplast
GO:0072596	BP	establishment of protein localization to chloroplast
GO:0072598	BP	protein localization to chloroplast
GO:1901700	BP	response to oxygen-containing compound
GO:0000160	BP	phosphorelay signal transduction system
GO:0009765	BP	photosynthesis, light harvesting
GO:0005975	BP	carbohydrate metabolic process
GO:0006378	BP	mRNA polyadenylation
GO:0006497	BP	protein lipidation
GO:0006557	BP	S-adenosylmethioninamine biosynthetic process
GO:0006597	BP	spermine biosynthetic process
GO:0006665	BP	sphingolipid metabolic process
GO:0007389	BP	pattern specification process
GO:0008215	BP	spermine metabolic process
GO:0009126	BP	purine nucleoside monophosphate metabolic process
GO:0009127	BP	purine nucleoside monophosphate biosynthetic process
GO:0009132	BP	nucleoside diphosphate metabolic process
GO:0009167	BP	purine ribonucleoside monophosphate metabolic process
GO:0009168	BP	purine ribonucleoside monophosphate biosynthetic process
GO:0009245	BP	lipid A biosynthetic process
GO:0009445	BP	putrescine metabolic process
GO:0009446	BP	putrescine biosynthetic process
GO:0009744	BP	response to sucrose
GO:0016108	BP	tetraterpenoid metabolic process
GO:0016116	BP	carotenoid metabolic process
GO:0019220	BP	regulation of phosphate metabolic process
GO:0019852	BP	L-ascorbic acid metabolic process
GO:0034285	BP	response to disaccharide
GO:0034605	BP	cellular response to heat
GO:0035195	BP	gene silencing by miRNA
GO:0035196	BP	production of miRNAs involved in gene silencing by miRNA
GO:0042157	BP	lipoprotein metabolic process
GO:0042158	BP	lipoprotein biosynthetic process
GO:0042816	BP	vitamin B6 metabolic process
GO:0042819	BP	vitamin B6 biosynthetic process
GO:0046493	BP	lipid A metabolic process
GO:0046499	BP	S-adenosylmethioninamine metabolic process
GO:0051174	BP	regulation of phosphorus metabolic process
GO:0051258	BP	protein polymerization
GO:0051304	BP	chromosome separation
GO:0090114	BP	COPII-coated vesicle budding
GO:1901269	BP	lipooligosaccharide metabolic process
GO:1901271	BP	lipooligosaccharide biosynthetic process
GO:2001020	BP	regulation of response to DNA damage stimulus
GO:0009738	BP	abscisic acid-activated signaling pathway
GO:0000338	BP	protein deneddylation
GO:0002183	BP	cytoplasmic translational initiation
GO:0006525	BP	arginine metabolic process
GO:0006553	BP	lysine metabolic process
GO:0006893	BP	Golgi to plasma membrane transport
GO:0008654	BP	phospholipid biosynthetic process
GO:0009092	BP	homoserine metabolic process
GO:0009233	BP	menaquinone metabolic process
GO:0009234	BP	menaquinone biosynthetic process
GO:0009584	BP	detection of visible light
GO:0009699	BP	phenylpropanoid biosynthetic process
GO:0009965	BP	leaf morphogenesis
GO:0019184	BP	nonribosomal peptide biosynthetic process
GO:0019287	BP	isopentenyl diphosphate biosynthetic process, mevalonate pathway
GO:0019346	BP	transsulfuration
GO:0032786	BP	positive regulation of DNA-templated transcription, elongation
GO:0034243	BP	regulation of transcription elongation from RNA polymerase II promoter
GO:0042371	BP	vitamin K biosynthetic process
GO:0042372	BP	phylloquinone biosynthetic process
GO:0042373	BP	vitamin K metabolic process
GO:0042374	BP	phylloquinone metabolic process
GO:0045338	BP	farnesyl diphosphate metabolic process
GO:0046164	BP	alcohol catabolic process
GO:0050667	BP	homocysteine metabolic process
GO:0000056	BP	ribosomal small subunit export from nucleus
GO:0000096	BP	sulfur amino acid metabolic process
GO:0000271	BP	polysaccharide biosynthetic process
GO:0000413	BP	protein peptidyl-prolyl isomerization
GO:0000469	BP	cleavage involved in rRNA processing
GO:0000972	BP	transcription-dependent tethering of RNA polymerase II gene DNA at nuclear periphery
GO:0001708	BP	cell fate specification
GO:0001763	BP	morphogenesis of a branching structure
GO:0001932	BP	regulation of protein phosphorylation
GO:0002188	BP	translation reinitiation
GO:0003008	BP	system process
GO:0003013	BP	circulatory system process
GO:0003018	BP	vascular process in circulatory system
GO:0006090	BP	pyruvate metabolic process
GO:0006167	BP	AMP biosynthetic process
GO:0006207	BP	'de novo' pyrimidine nucleobase biosynthetic process
GO:0006304	BP	DNA modification
GO:0006305	BP	DNA alkylation
GO:0006306	BP	DNA methylation
GO:0006367	BP	transcription initiation from RNA polymerase II promoter
GO:0006388	BP	tRNA splicing, via endonucleolytic cleavage and ligation
GO:0006397	BP	mRNA processing
GO:0006413	BP	translational initiation
GO:0006419	BP	alanyl-tRNA aminoacylation
GO:0006473	BP	protein acetylation
GO:0006475	BP	internal protein amino acid acetylation
GO:0006493	BP	protein O-linked glycosylation
GO:0006551	BP	leucine metabolic process
GO:0006561	BP	proline biosynthetic process
GO:0006714	BP	sesquiterpenoid metabolic process
GO:0006788	BP	heme oxidation
GO:0006890	BP	retrograde vesicle-mediated transport, Golgi to endoplasmic reticulum
GO:0006979	BP	response to oxidative stress
GO:0007020	BP	microtubule nucleation
GO:0007264	BP	small GTPase mediated signal transduction
GO:0007602	BP	phototransduction
GO:0008216	BP	spermidine metabolic process
GO:0008295	BP	spermidine biosynthetic process
GO:0009064	BP	glutamine family amino acid metabolic process
GO:0009083	BP	branched-chain amino acid catabolic process
GO:0009084	BP	glutamine family amino acid biosynthetic process
GO:0009098	BP	leucine biosynthetic process
GO:0009298	BP	GDP-mannose biosynthetic process
GO:0009313	BP	oligosaccharide catabolic process
GO:0009583	BP	detection of light stimulus
GO:0009585	BP	red, far-red light phototransduction
GO:0009687	BP	abscisic acid metabolic process
GO:0009688	BP	abscisic acid biosynthetic process
GO:0009741	BP	response to brassinosteroid
GO:0009742	BP	brassinosteroid mediated signaling pathway
GO:0009746	BP	response to hexose
GO:0009749	BP	response to glucose
GO:0009768	BP	photosynthesis, light harvesting in photosystem I
GO:0009851	BP	auxin biosynthetic process
GO:0009880	BP	embryonic pattern specification
GO:0009966	BP	regulation of signal transduction
GO:0010017	BP	red or far-red light signaling pathway
GO:0010104	BP	regulation of ethylene-activated signaling pathway
GO:0010105	BP	negative regulation of ethylene-activated signaling pathway
GO:0010118	BP	stomatal movement
GO:0010189	BP	vitamin E biosynthetic process
GO:0010223	BP	secondary shoot formation
GO:0010232	BP	vascular transport
GO:0010233	BP	phloem transport
GO:0010243	BP	response to organonitrogen compound
GO:0010346	BP	shoot axis formation
GO:0010439	BP	regulation of glucosinolate biosynthetic process
GO:0010449	BP	root meristem growth
GO:0010646	BP	regulation of cell communication
GO:0010927	BP	cellular component assembly involved in morphogenesis
GO:0010928	BP	regulation of auxin mediated signaling pathway
GO:0015711	BP	organic anion transport
GO:0015800	BP	acidic amino acid transport
GO:0015937	BP	coenzyme A biosynthetic process
GO:0016042	BP	lipid catabolic process
GO:0016071	BP	mRNA metabolic process
GO:0016074	BP	sno(s)RNA metabolic process
GO:0016106	BP	sesquiterpenoid biosynthetic process
GO:0016226	BP	iron-sulfur cluster assembly
GO:0016573	BP	histone acetylation
GO:0018105	BP	peptidyl-serine phosphorylation
GO:0018209	BP	peptidyl-serine modification
GO:0018344	BP	protein geranylgeranylation
GO:0018393	BP	internal peptidyl-lysine acetylation
GO:0018394	BP	peptidyl-lysine acetylation
GO:0019509	BP	L-methionine salvage from methylthioadenosine
GO:0019751	BP	polyol metabolic process
GO:0022411	BP	cellular component disassembly
GO:0023051	BP	regulation of signaling
GO:0031023	BP	microtubule organizing center organization
GO:0031054	BP	pre-miRNA processing
GO:0031109	BP	microtubule polymerization or depolymerization
GO:0031126	BP	sno(s)RNA 3'-end processing
GO:0031163	BP	metallo-sulfur cluster assembly
GO:0031990	BP	mRNA export from nucleus in response to heat stress
GO:0032264	BP	IMP salvage
GO:0032270	BP	positive regulation of cellular protein metabolic process
GO:0032989	BP	cellular component morphogenesis
GO:0034250	BP	positive regulation of cellular amide metabolic process
GO:0034284	BP	response to monosaccharide
GO:0034389	BP	lipid droplet organization
GO:0034402	BP	recruitment of 3'-end processing factors to RNA polymerase II holoenzyme complex
GO:0034470	BP	ncRNA processing
GO:0034472	BP	snRNA 3'-end processing
GO:0036265	BP	RNA (guanine-N7)-methylation
GO:0042325	BP	regulation of phosphorylation
GO:0042360	BP	vitamin E metabolic process
GO:0043038	BP	amino acid activation
GO:0043039	BP	tRNA aminoacylation
GO:0043090	BP	amino acid import
GO:0043102	BP	amino acid salvage
GO:0043144	BP	sno(s)RNA processing
GO:0043288	BP	apocarotenoid metabolic process
GO:0043289	BP	apocarotenoid biosynthetic process
GO:0043401	BP	steroid hormone mediated signaling pathway
GO:0043549	BP	regulation of kinase activity
GO:0043604	BP	amide biosynthetic process
GO:0044205	BP	'de novo' UMP biosynthetic process
GO:0044550	BP	secondary metabolite biosynthetic process
GO:0044728	BP	DNA methylation or demethylation
GO:0045333	BP	cellular respiration
GO:0045727	BP	positive regulation of translation
GO:0045859	BP	regulation of protein kinase activity
GO:0046033	BP	AMP metabolic process
GO:0046185	BP	aldehyde catabolic process
GO:0046352	BP	disaccharide catabolic process
GO:0046474	BP	glycerophospholipid biosynthetic process
GO:0046513	BP	ceramide biosynthetic process
GO:0046785	BP	microtubule polymerization
GO:0046854	BP	phosphatidylinositol phosphate biosynthetic process
GO:0046903	BP	secretion
GO:0046916	BP	cellular transition metal ion homeostasis
GO:0048015	BP	phosphatidylinositol-mediated signaling
GO:0048437	BP	floral organ development
GO:0048545	BP	response to steroid hormone
GO:0048856	BP	anatomical structure development
GO:0050821	BP	protein stabilization
GO:0051030	BP	snRNA transport
GO:0051083	BP	'de novo' cotranslational protein folding
GO:0051090	BP	regulation of DNA-binding transcription factor activity
GO:0051091	BP	positive regulation of DNA-binding transcription factor activity
GO:0051247	BP	positive regulation of protein metabolic process
GO:0051274	BP	beta-glucan biosynthetic process
GO:0051302	BP	regulation of cell division
GO:0051607	BP	defense response to virus
GO:0051656	BP	establishment of organelle localization
GO:0051938	BP	L-glutamate import
GO:0055129	BP	L-proline biosynthetic process
GO:0061085	BP	regulation of histone H3-K27 methylation
GO:0070297	BP	regulation of phosphorelay signal transduction system
GO:0070298	BP	negative regulation of phosphorelay signal transduction system
GO:0070475	BP	rRNA base methylation
GO:0070481	BP	nuclear-transcribed mRNA catabolic process, non-stop decay
GO:0070534	BP	protein K63-linked ubiquitination
GO:0070897	BP	transcription preinitiation complex assembly
GO:0070925	BP	organelle assembly
GO:0070966	BP	nuclear-transcribed mRNA catabolic process, no-go decay
GO:0071265	BP	L-methionine biosynthetic process
GO:0071267	BP	L-methionine salvage
GO:0071367	BP	cellular response to brassinosteroid stimulus
GO:0071383	BP	cellular response to steroid hormone stimulus
GO:0071407	BP	cellular response to organic cyclic compound
GO:0071472	BP	cellular response to salt stress
GO:0071484	BP	cellular response to light intensity
GO:0071486	BP	cellular response to high light intensity
GO:0071489	BP	cellular response to red or far red light
GO:0072318	BP	clathrin coat disassembly
GO:0072319	BP	vesicle uncoating
GO:0090227	BP	regulation of red or far-red light signaling pathway
GO:0090228	BP	positive regulation of red or far-red light signaling pathway
GO:0090351	BP	seedling development
GO:0090501	BP	RNA phosphodiester bond hydrolysis
GO:0140546	BP	defense response to symbiont
GO:0140694	BP	non-membrane-bounded organelle assembly
GO:1902464	BP	regulation of histone H3-K27 trimethylation
GO:1902532	BP	negative regulation of intracellular signal transduction
GO:1902644	BP	tertiary alcohol metabolic process
GO:1902645	BP	tertiary alcohol biosynthetic process
GO:1905393	BP	plant organ formation
GO:1905933	BP	regulation of cell fate determination
GO:1990564	BP	protein polyufmylation
GO:1990592	BP	protein K69-linked ufmylation
GO:1990966	BP	ATP generation from poly-ADP-D-ribose
GO:0006085	BP	acetyl-CoA biosynthetic process
GO:0008610	BP	lipid biosynthetic process
GO:0009165	BP	nucleotide biosynthetic process
GO:0009627	BP	systemic acquired resistance
GO:0016125	BP	sterol metabolic process
GO:0030259	BP	lipid glycosylation
GO:0046686	BP	response to cadmium ion
GO:0048511	BP	rhythmic process
GO:0050684	BP	regulation of mRNA processing
GO:1901293	BP	nucleoside phosphate biosynthetic process
GO:0065003	BP	protein-containing complex assembly
GO:0000956	BP	nuclear-transcribed mRNA catabolic process
GO:0006672	BP	ceramide metabolic process
GO:0006576	BP	cellular biogenic amine metabolic process
GO:0044106	BP	cellular amine metabolic process
GO:0046148	BP	pigment biosynthetic process
GO:0006694	BP	steroid biosynthetic process
GO:0009832	BP	plant-type cell wall biogenesis
GO:0048584	BP	positive regulation of response to stimulus
GO:0006595	BP	polyamine metabolic process
GO:0006596	BP	polyamine biosynthetic process
GO:0000097	BP	sulfur amino acid biosynthetic process
GO:0044093	BP	positive regulation of molecular function
GO:0000291	BP	nuclear-transcribed mRNA catabolic process, exonucleolytic
GO:0000712	BP	resolution of meiotic recombination intermediates
GO:0003002	BP	regionalization
GO:0006106	BP	fumarate metabolic process
GO:0006488	BP	dolichol-linked oligosaccharide biosynthetic process
GO:0009820	BP	alkaloid metabolic process
GO:0010054	BP	trichoblast differentiation
GO:0016128	BP	phytosteroid metabolic process
GO:0016129	BP	phytosteroid biosynthetic process
GO:0016131	BP	brassinosteroid metabolic process
GO:0016132	BP	brassinosteroid biosynthetic process
GO:0016246	BP	RNA interference
GO:0019682	BP	glyceraldehyde-3-phosphate metabolic process
GO:0032958	BP	inositol phosphate biosynthetic process
GO:0042762	BP	regulation of sulfur metabolic process
GO:0044087	BP	regulation of cellular component biogenesis
GO:0048469	BP	cell maturation
GO:0048764	BP	trichoblast maturation
GO:0048765	BP	root hair cell differentiation
GO:0051307	BP	meiotic chromosome separation
GO:0060236	BP	regulation of mitotic spindle organization
GO:0090224	BP	regulation of spindle organization
GO:0090522	BP	vesicle tethering involved in exocytosis
GO:0099022	BP	vesicle tethering
GO:0120178	BP	steroid hormone biosynthetic process
GO:0000959	BP	mitochondrial RNA metabolic process
GO:0006012	BP	galactose metabolic process
GO:0006418	BP	tRNA aminoacylation for protein translation
GO:0006560	BP	proline metabolic process
GO:0007029	BP	endoplasmic reticulum organization
GO:0009581	BP	detection of external stimulus
GO:0009582	BP	detection of abiotic stimulus
GO:0009753	BP	response to jasmonic acid
GO:0030091	BP	protein repair
GO:0030488	BP	tRNA methylation
GO:0031503	BP	protein-containing complex localization
GO:0031647	BP	regulation of protein stability
GO:0035194	BP	post-transcriptional gene silencing by RNA
GO:0036297	BP	interstrand cross-link repair
GO:0072350	BP	tricarboxylic acid metabolic process
GO:1901336	BP	lactone biosynthetic process
GO:0061024	BP	membrane organization
GO:0071669	BP	plant-type cell wall organization or biogenesis
GO:0048193	BP	Golgi vesicle transport
GO:0000244	BP	spliceosomal tri-snRNP complex assembly
GO:0000302	BP	response to reactive oxygen species
GO:0005987	BP	sucrose catabolic process
GO:0006071	BP	glycerol metabolic process
GO:0006123	BP	mitochondrial electron transport, cytochrome c to oxygen
GO:0006412	BP	translation
GO:0006529	BP	asparagine biosynthetic process
GO:0006558	BP	L-phenylalanine metabolic process
GO:0006571	BP	tyrosine biosynthetic process
GO:0006572	BP	tyrosine catabolic process
GO:0006662	BP	glycerol ether metabolic process
GO:0006751	BP	glutathione catabolic process
GO:0006891	BP	intra-Golgi vesicle-mediated transport
GO:0006903	BP	vesicle targeting
GO:0007021	BP	tubulin complex assembly
GO:0007023	BP	post-chaperonin tubulin folding pathway
GO:0007052	BP	mitotic spindle organization
GO:0008361	BP	regulation of cell size
GO:0009073	BP	aromatic amino acid family biosynthetic process
GO:0009129	BP	pyrimidine nucleoside monophosphate metabolic process
GO:0009130	BP	pyrimidine nucleoside monophosphate biosynthetic process
GO:0009157	BP	deoxyribonucleoside monophosphate biosynthetic process
GO:0009162	BP	deoxyribonucleoside monophosphate metabolic process
GO:0009176	BP	pyrimidine deoxyribonucleoside monophosphate metabolic process
GO:0009177	BP	pyrimidine deoxyribonucleoside monophosphate biosynthetic process
GO:0009221	BP	pyrimidine deoxyribonucleotide biosynthetic process
GO:0009250	BP	glucan biosynthetic process
GO:0009263	BP	deoxyribonucleotide biosynthetic process
GO:0009265	BP	2'-deoxyribonucleotide biosynthetic process
GO:0009309	BP	amine biosynthetic process
GO:0009605	BP	response to external stimulus
GO:0009635	BP	response to herbicide
GO:0009662	BP	etioplast organization
GO:0009740	BP	gibberellic acid mediated signaling pathway
GO:0009767	BP	photosynthetic electron transport chain
GO:0009785	BP	blue light signaling pathway
GO:0009862	BP	systemic acquired resistance, salicylic acid mediated signaling pathway
GO:0009863	BP	salicylic acid mediated signaling pathway
GO:0009933	BP	meristem structural organization
GO:0010158	BP	abaxial cell fate specification
GO:0010193	BP	response to ozone
GO:0010208	BP	pollen wall assembly
GO:0010218	BP	response to far red light
GO:0010228	BP	vegetative to reproductive phase transition of meristem
GO:0010236	BP	plastoquinone biosynthetic process
GO:0010364	BP	regulation of ethylene biosynthetic process
GO:0010476	BP	gibberellin mediated signaling pathway
GO:0015909	BP	long-chain fatty acid transport
GO:0015995	BP	chlorophyll biosynthetic process
GO:0016540	BP	protein autoprocessing
GO:0019400	BP	alditol metabolic process
GO:0019985	BP	translesion synthesis
GO:0030026	BP	cellular manganese ion homeostasis
GO:0030522	BP	intracellular receptor signaling pathway
GO:0031335	BP	regulation of sulfur amino acid metabolic process
GO:0031929	BP	TOR signaling
GO:0032309	BP	icosanoid secretion
GO:0032388	BP	positive regulation of intracellular transport
GO:0032434	BP	regulation of proteasomal ubiquitin-dependent protein catabolic process
GO:0032501	BP	multicellular organismal process
GO:0033157	BP	regulation of intracellular protein transport
GO:0033540	BP	fatty acid beta-oxidation using acyl-CoA oxidase
GO:0034504	BP	protein localization to nucleus
GO:0035303	BP	regulation of dephosphorylation
GO:0035304	BP	regulation of protein dephosphorylation
GO:0042401	BP	cellular biogenic amine biosynthetic process
GO:0043094	BP	cellular metabolic compound salvage
GO:0043254	BP	regulation of protein-containing complex assembly
GO:0043486	BP	histone exchange
GO:0043666	BP	regulation of phosphoprotein phosphatase activity
GO:0043933	BP	protein-containing complex organization
GO:0044772	BP	mitotic cell cycle phase transition
GO:0046034	BP	ATP metabolic process
GO:0046385	BP	deoxyribose phosphate biosynthetic process
GO:0048532	BP	anatomical structure arrangement
GO:0048579	BP	negative regulation of long-day photoperiodism, flowering
GO:0050482	BP	arachidonic acid secretion
GO:0051050	BP	positive regulation of transport
GO:0051054	BP	positive regulation of DNA metabolic process
GO:0051128	BP	regulation of cellular component organization
GO:0051170	BP	import into nucleus
GO:0051222	BP	positive regulation of protein transport
GO:0051223	BP	regulation of protein transport
GO:0051640	BP	organelle localization
GO:0055075	BP	potassium ion homeostasis
GO:0060320	BP	rejection of self pollen
GO:0070070	BP	proton-transporting V-type ATPase complex assembly
GO:0070072	BP	vacuolar proton-transporting V-type ATPase complex assembly
GO:0070201	BP	regulation of establishment of protein localization
GO:0070542	BP	response to fatty acid
GO:0070682	BP	proteasome regulatory particle assembly
GO:0071370	BP	cellular response to gibberellin stimulus
GO:0071715	BP	icosanoid transport
GO:0071840	BP	cellular component organization or biogenesis
GO:0072583	BP	clathrin-dependent endocytosis
GO:0080022	BP	primary root development
GO:0090316	BP	positive regulation of intracellular protein transport
GO:0090376	BP	seed trichome differentiation
GO:0090378	BP	seed trichome elongation
GO:0098660	BP	inorganic ion transmembrane transport
GO:1900458	BP	negative regulation of brassinosteroid mediated signaling pathway
GO:1900908	BP	regulation of olefin metabolic process
GO:1900911	BP	regulation of olefin biosynthetic process
GO:1902221	BP	erythrose 4-phosphate/phosphoenolpyruvate family amino acid metabolic process
GO:1902850	BP	microtubule cytoskeleton organization involved in mitosis
GO:1903829	BP	positive regulation of protein localization
GO:1903963	BP	arachidonate transport
GO:1904951	BP	positive regulation of establishment of protein localization
GO:2000022	BP	regulation of jasmonic acid mediated signaling pathway
GO:2000243	BP	positive regulation of reproductive process
GO:0033043	BP	regulation of organelle organization
GO:0006644	BP	phospholipid metabolic process
GO:0009737	BP	response to abscisic acid
GO:0010026	BP	trichome differentiation
GO:0010604	BP	positive regulation of macromolecule metabolic process
GO:0010921	BP	regulation of phosphatase activity
GO:0016310	BP	phosphorylation
GO:0016441	BP	posttranscriptional gene silencing
GO:0018205	BP	peptidyl-lysine modification
GO:0030865	BP	cortical cytoskeleton organization
GO:0031047	BP	gene silencing by RNA
GO:0031399	BP	regulation of protein modification process
GO:0048229	BP	gametophyte development
GO:0097305	BP	response to alcohol
GO:0017148	BP	negative regulation of translation
GO:0019252	BP	starch biosynthetic process
GO:0032940	BP	secretion by cell
GO:0034249	BP	negative regulation of cellular amide metabolic process
GO:0034637	BP	cellular carbohydrate biosynthetic process
GO:0009698	BP	phenylpropanoid metabolic process
GO:0006086	BP	acetyl-CoA biosynthetic process from pyruvate
GO:0006898	BP	receptor-mediated endocytosis
GO:0030261	BP	chromosome condensation
GO:0034614	BP	cellular response to reactive oxygen species
GO:0043043	BP	peptide biosynthetic process
GO:0045017	BP	glycerolipid biosynthetic process
GO:0006970	BP	response to osmotic stress
GO:0098656	BP	anion transmembrane transport
GO:0000463	BP	maturation of LSU-rRNA from tricistronic rRNA transcript (SSU-rRNA, 5.8S rRNA, LSU-rRNA)
GO:0006354	BP	DNA-templated transcription, elongation
GO:0006368	BP	transcription elongation from RNA polymerase II promoter
GO:0006570	BP	tyrosine metabolic process
GO:0009262	BP	deoxyribonucleotide metabolic process
GO:0010029	BP	regulation of seed germination
GO:0018208	BP	peptidyl-proline modification
GO:0031407	BP	oxylipin metabolic process
GO:0031408	BP	oxylipin biosynthetic process
GO:0042180	BP	cellular ketone metabolic process
GO:0042398	BP	cellular modified amino acid biosynthetic process
GO:0043067	BP	regulation of programmed cell death
GO:0043085	BP	positive regulation of catalytic activity
GO:0043171	BP	peptide catabolic process
GO:0044273	BP	sulfur compound catabolic process
GO:0046496	BP	nicotinamide nucleotide metabolic process
GO:0071395	BP	cellular response to jasmonic acid stimulus
GO:0080009	BP	mRNA methylation
GO:1900140	BP	regulation of seedling development
GO:0000723	BP	telomere maintenance
GO:0006573	BP	valine metabolic process
GO:0032200	BP	telomere organization
GO:0051604	BP	protein maturation
GO:0000255	BP	allantoin metabolic process
GO:0000731	BP	DNA synthesis involved in DNA repair
GO:0002683	BP	negative regulation of immune system process
GO:0006097	BP	glyoxylate cycle
GO:0006188	BP	IMP biosynthetic process
GO:0006222	BP	UMP biosynthetic process
GO:0006231	BP	dTMP biosynthetic process
GO:0006284	BP	base-excision repair
GO:0006379	BP	mRNA cleavage
GO:0006429	BP	leucyl-tRNA aminoacylation
GO:0006474	BP	N-terminal protein amino acid acetylation
GO:0006729	BP	tetrahydrobiopterin biosynthetic process
GO:0006741	BP	NADP biosynthetic process
GO:0006887	BP	exocytosis
GO:0006900	BP	vesicle budding from membrane
GO:0008202	BP	steroid metabolic process
GO:0008360	BP	regulation of cell shape
GO:0009085	BP	lysine biosynthetic process
GO:0009089	BP	lysine biosynthetic process via diaminopimelate
GO:0009173	BP	pyrimidine ribonucleoside monophosphate metabolic process
GO:0009174	BP	pyrimidine ribonucleoside monophosphate biosynthetic process
GO:0009225	BP	nucleotide-sugar metabolic process
GO:0009413	BP	response to flooding
GO:0009685	BP	gibberellin metabolic process
GO:0009686	BP	gibberellin biosynthetic process
GO:0009893	BP	positive regulation of metabolic process
GO:0010426	BP	DNA methylation on cytosine within a CHH sequence
GO:0010629	BP	negative regulation of gene expression
GO:0015807	BP	L-amino acid transport
GO:0016073	BP	snRNA metabolic process
GO:0016180	BP	snRNA processing
GO:0016482	BP	cytosolic transport
GO:0018904	BP	ether metabolic process
GO:0018958	BP	phenol-containing compound metabolic process
GO:0019856	BP	pyrimidine nucleobase biosynthetic process
GO:0032776	BP	DNA methylation on cytosine
GO:0032880	BP	regulation of protein localization
GO:0032954	BP	regulation of cytokinetic process
GO:0032955	BP	regulation of division septum assembly
GO:0033962	BP	P-body assembly
GO:0034982	BP	mitochondrial protein processing
GO:0042126	BP	nitrate metabolic process
GO:0042128	BP	nitrate assimilation
GO:0042147	BP	retrograde transport, endosome to Golgi
GO:0042594	BP	response to starvation
GO:0043066	BP	negative regulation of apoptotic process
GO:0044770	BP	cell cycle phase transition
GO:0045824	BP	negative regulation of innate immune response
GO:0045948	BP	positive regulation of translational initiation
GO:0046040	BP	IMP metabolic process
GO:0046049	BP	UMP metabolic process
GO:0046073	BP	dTMP metabolic process
GO:0046146	BP	tetrahydrobiopterin metabolic process
GO:0046451	BP	diaminopimelate metabolic process
GO:0046487	BP	glyoxylate metabolic process
GO:0050777	BP	negative regulation of immune response
GO:0051648	BP	vesicle localization
GO:0051650	BP	establishment of vesicle localization
GO:0055072	BP	iron ion homeostasis
GO:0071241	BP	cellular response to inorganic substance
GO:0098876	BP	vesicle-mediated transport to the plasma membrane
GO:1900150	BP	regulation of defense response to fungus
GO:1901698	BP	response to nitrogen compound
GO:1901891	BP	regulation of cell septum assembly
GO:1902626	BP	assembly of large subunit precursor of preribosome
GO:1905499	BP	trichome papilla formation
GO:2000058	BP	regulation of ubiquitin-dependent protein catabolic process
GO:2000113	BP	negative regulation of cellular macromolecule biosynthetic process
GO:2000241	BP	regulation of reproductive process
GO:2001057	BP	reactive nitrogen species metabolic process
GO:0000381	BP	regulation of alternative mRNA splicing, via spliceosome
GO:0006721	BP	terpenoid metabolic process
GO:0009644	BP	response to high light intensity
GO:0009914	BP	hormone transport
GO:0015718	BP	monocarboxylic acid transport
GO:0015939	BP	pantothenate metabolic process
GO:0015940	BP	pantothenate biosynthetic process
GO:0031056	BP	regulation of histone modification
GO:0048582	BP	positive regulation of post-embryonic development
GO:0051240	BP	positive regulation of multicellular organismal process
GO:0060918	BP	auxin transport
GO:0071398	BP	cellular response to fatty acid
GO:0140029	BP	exocytic process
GO:0016050	BP	vesicle organization
GO:0005992	BP	trehalose biosynthetic process
GO:0140352	BP	export from cell
GO:0006606	BP	protein import into nucleus
GO:0006720	BP	isoprenoid metabolic process
GO:0006777	BP	Mo-molybdopterin cofactor biosynthetic process
GO:0010090	BP	trichome morphogenesis
GO:0010941	BP	regulation of cell death
GO:0019720	BP	Mo-molybdopterin cofactor metabolic process
GO:0030433	BP	ubiquitin-dependent ERAD pathway
GO:0042219	BP	cellular modified amino acid catabolic process
GO:0042559	BP	pteridine-containing compound biosynthetic process
GO:0043545	BP	molybdopterin cofactor metabolic process
GO:0051189	BP	prosthetic group metabolic process
GO:0090305	BP	nucleic acid phosphodiester bond hydrolysis
GO:0033554	BP	cellular response to stress
GO:0006906	BP	vesicle fusion
GO:0009119	BP	ribonucleoside metabolic process
GO:0009909	BP	regulation of flower development
GO:0032956	BP	regulation of actin cytoskeleton organization
GO:0032970	BP	regulation of actin filament-based process
GO:0042255	BP	ribosome assembly
GO:0042278	BP	purine nucleoside metabolic process
GO:0043244	BP	regulation of protein-containing complex disassembly
GO:0046128	BP	purine ribonucleoside metabolic process
GO:0048831	BP	regulation of shoot system development
GO:0090174	BP	organelle membrane fusion
GO:0006886	BP	intracellular protein transport
GO:0000027	BP	ribosomal large subunit assembly
GO:0000045	BP	autophagosome assembly
GO:0000422	BP	autophagy of mitochondrion
GO:0000466	BP	maturation of 5.8S rRNA from tricistronic rRNA transcript (SSU-rRNA, 5.8S rRNA, LSU-rRNA)
GO:0002832	BP	negative regulation of response to biotic stimulus
GO:0006026	BP	aminoglycan catabolic process
GO:0006030	BP	chitin metabolic process
GO:0006032	BP	chitin catabolic process
GO:0006226	BP	dUMP biosynthetic process
GO:0006233	BP	dTDP biosynthetic process
GO:0006470	BP	protein dephosphorylation
GO:0006528	BP	asparagine metabolic process
GO:0006650	BP	glycerophospholipid metabolic process
GO:0006816	BP	calcium ion transport
GO:0006913	BP	nucleocytoplasmic transport
GO:0007008	BP	outer mitochondrial membrane organization
GO:0009186	BP	deoxyribonucleoside diphosphate metabolic process
GO:0009189	BP	deoxyribonucleoside diphosphate biosynthetic process
GO:0009196	BP	pyrimidine deoxyribonucleoside diphosphate metabolic process
GO:0009197	BP	pyrimidine deoxyribonucleoside diphosphate biosynthetic process
GO:0009249	BP	protein lipoylation
GO:0009269	BP	response to desiccation
GO:0009845	BP	seed germination
GO:0009867	BP	jasmonic acid mediated signaling pathway
GO:0009902	BP	chloroplast relocation
GO:0009908	BP	flower development
GO:0010039	BP	response to iron ion
GO:0010101	BP	post-embryonic root morphogenesis
GO:0010102	BP	lateral root morphogenesis
GO:0010152	BP	pollen maturation
GO:0010206	BP	photosystem II repair
GO:0010274	BP	hydrotropism
GO:0015980	BP	energy derivation by oxidation of organic compounds
GO:0016236	BP	macroautophagy
GO:0016998	BP	cell wall macromolecule catabolic process
GO:0017006	BP	protein-tetrapyrrole linkage
GO:0017038	BP	protein import
GO:0019310	BP	inositol catabolic process
GO:0019520	BP	aldonic acid metabolic process
GO:0019521	BP	D-gluconate metabolic process
GO:0019748	BP	secondary metabolic process
GO:0019750	BP	chloroplast localization
GO:0030030	BP	cell projection organization
GO:0030031	BP	cell projection assembly
GO:0030041	BP	actin filament polymerization
GO:0030154	BP	cell differentiation
GO:0031060	BP	regulation of histone methylation
GO:0031119	BP	tRNA pseudouridine synthesis
GO:0031325	BP	positive regulation of cellular metabolic process
GO:0031348	BP	negative regulation of defense response
GO:0031667	BP	response to nutrient levels
GO:0032012	BP	regulation of ARF protein signal transduction
GO:0032102	BP	negative regulation of response to external stimulus
GO:0032447	BP	protein urmylation
GO:0034613	BP	cellular protein localization
GO:0034968	BP	histone lysine methylation
GO:0042214	BP	terpene metabolic process
GO:0042273	BP	ribosomal large subunit biogenesis
GO:0042732	BP	D-xylose metabolic process
GO:0042981	BP	regulation of apoptotic process
GO:0045040	BP	protein insertion into mitochondrial outer membrane
GO:0045787	BP	positive regulation of cell cycle
GO:0046072	BP	dTDP metabolic process
GO:0046078	BP	dUMP metabolic process
GO:0046080	BP	dUTP metabolic process
GO:0046081	BP	dUTP catabolic process
GO:0046348	BP	amino sugar catabolic process
GO:0048284	BP	organelle fusion
GO:0048580	BP	regulation of post-embryonic development
GO:0048767	BP	root hair elongation
GO:0050832	BP	defense response to fungus
GO:0051169	BP	nuclear transport
GO:0051173	BP	positive regulation of nitrogen compound metabolic process
GO:0051568	BP	histone H3-K4 methylation
GO:0051644	BP	plastid localization
GO:0051667	BP	establishment of plastid localization
GO:0051788	BP	response to misfolded protein
GO:0055071	BP	manganese ion homeostasis
GO:0061025	BP	membrane fusion
GO:0061726	BP	mitochondrion disassembly
GO:0062012	BP	regulation of small molecule metabolic process
GO:0070727	BP	cellular macromolecule localization
GO:0071218	BP	cellular response to misfolded protein
GO:0071322	BP	cellular response to carbohydrate stimulus
GO:0071470	BP	cellular response to osmotic stress
GO:0071712	BP	ER-associated misfolded protein catabolic process
GO:0072524	BP	pyridine-containing compound metabolic process
GO:0090068	BP	positive regulation of cell cycle process
GO:1900376	BP	regulation of secondary metabolite biosynthetic process
GO:1901071	BP	glucosamine-containing compound metabolic process
GO:1901072	BP	glucosamine-containing compound catabolic process
GO:1902531	BP	regulation of intracellular signal transduction
GO:1903047	BP	mitotic cell cycle process
GO:1903825	BP	organic acid transmembrane transport
GO:1905037	BP	autophagosome organization
GO:1905039	BP	carboxylic acid transmembrane transport
GO:2000026	BP	regulation of multicellular organismal development
GO:2000028	BP	regulation of photoperiodism, flowering
GO:2000031	BP	regulation of salicylic acid mediated signaling pathway
GO:0009308	BP	amine metabolic process
GO:0007010	BP	cytoskeleton organization
GO:0001101	BP	response to acid chemical
GO:0006022	BP	aminoglycan metabolic process
GO:0006094	BP	gluconeogenesis
GO:0006189	BP	'de novo' IMP biosynthetic process
GO:0009415	BP	response to water
GO:0009620	BP	response to fungus
GO:0019319	BP	hexose biosynthetic process
GO:0048518	BP	positive regulation of biological process
GO:0051338	BP	regulation of transferase activity
GO:0050793	BP	regulation of developmental process
GO:0006782	BP	protoporphyrinogen IX biosynthetic process
GO:0021700	BP	developmental maturation
GO:0046501	BP	protoporphyrinogen IX metabolic process
GO:0048869	BP	cellular developmental process
GO:0009664	BP	plant-type cell wall organization
GO:0006420	BP	arginyl-tRNA aminoacylation
GO:0006901	BP	vesicle coating
GO:0007033	BP	vacuole organization
GO:0009987	BP	cellular process
GO:0016036	BP	cellular response to phosphate starvation
GO:0042542	BP	response to hydrogen peroxide
GO:0048017	BP	inositol lipid-mediated signaling
GO:0048199	BP	vesicle targeting, to, from or within Golgi
GO:0048207	BP	vesicle targeting, rough ER to cis-Golgi
GO:0048208	BP	COPII vesicle coating
GO:0006004	BP	fucose metabolic process
GO:0034220	BP	ion transmembrane transport
GO:0048522	BP	positive regulation of cellular process
GO:0008299	BP	isoprenoid biosynthetic process
GO:0006810	BP	transport
GO:0042546	BP	cell wall biogenesis
GO:0065009	BP	regulation of molecular function
GO:0070085	BP	glycosylation
GO:0000003	BP	reproduction
GO:0000077	BP	DNA damage checkpoint signaling
GO:0000278	BP	mitotic cell cycle
GO:0001558	BP	regulation of cell growth
GO:0006066	BP	alcohol metabolic process
GO:0006101	BP	citrate metabolic process
GO:0006111	BP	regulation of gluconeogenesis
GO:0006206	BP	pyrimidine nucleobase metabolic process
GO:0006616	BP	SRP-dependent cotranslational protein targeting to membrane, translocation
GO:0006623	BP	protein targeting to vacuole
GO:0006888	BP	endoplasmic reticulum to Golgi vesicle-mediated transport
GO:0007034	BP	vacuolar transport
GO:0007142	BP	male meiosis II
GO:0007219	BP	Notch signaling pathway
GO:0008380	BP	RNA splicing
GO:0009133	BP	nucleoside diphosphate biosynthetic process
GO:0009138	BP	pyrimidine nucleoside diphosphate metabolic process
GO:0009139	BP	pyrimidine nucleoside diphosphate biosynthetic process
GO:0009166	BP	nucleotide catabolic process
GO:0009240	BP	isopentenyl diphosphate biosynthetic process
GO:0009264	BP	deoxyribonucleotide catabolic process
GO:0009396	BP	folic acid-containing compound biosynthetic process
GO:0009555	BP	pollen development
GO:0009636	BP	response to toxic substance
GO:0010035	BP	response to inorganic substance
GO:0010065	BP	primary meristem tissue development
GO:0010067	BP	procambium histogenesis
GO:0010091	BP	trichome branching
GO:0010286	BP	heat acclimation
GO:0010562	BP	positive regulation of phosphorus metabolic process
GO:0010675	BP	regulation of cellular carbohydrate metabolic process
GO:0010677	BP	negative regulation of cellular carbohydrate metabolic process
GO:0010906	BP	regulation of glucose metabolic process
GO:0015866	BP	ADP transport
GO:0015867	BP	ATP transport
GO:0016255	BP	attachment of GPI anchor to protein
GO:0019359	BP	nicotinamide nucleotide biosynthetic process
GO:0019674	BP	NAD metabolic process
GO:0022603	BP	regulation of anatomical structure morphogenesis
GO:0022604	BP	regulation of cell morphogenesis
GO:0030422	BP	production of siRNA involved in RNA interference
GO:0031204	BP	posttranslational protein targeting to membrane, translocation
GO:0032269	BP	negative regulation of cellular protein metabolic process
GO:0033674	BP	positive regulation of kinase activity
GO:0033692	BP	cellular polysaccharide biosynthetic process
GO:0034196	BP	acylglycerol transport
GO:0042327	BP	positive regulation of phosphorylation
GO:0042752	BP	regulation of circadian rhythm
GO:0042770	BP	signal transduction in response to DNA damage
GO:0043628	BP	ncRNA 3'-end processing
GO:0044242	BP	cellular lipid catabolic process
GO:0044262	BP	cellular carbohydrate metabolic process
GO:0045721	BP	negative regulation of gluconeogenesis
GO:0045935	BP	positive regulation of nucleobase-containing compound metabolic process
GO:0045937	BP	positive regulation of phosphate metabolic process
GO:0046364	BP	monosaccharide biosynthetic process
GO:0046486	BP	glycerolipid metabolic process
GO:0046490	BP	isopentenyl diphosphate metabolic process
GO:0046578	BP	regulation of Ras protein signal transduction
GO:0048443	BP	stamen development
GO:0048466	BP	androecium development
GO:0048468	BP	cell development
GO:0048508	BP	embryonic meristem development
GO:0048586	BP	regulation of long-day photoperiodism, flowering
GO:0051056	BP	regulation of small GTPase mediated signal transduction
GO:0051130	BP	positive regulation of cellular component organization
GO:0051234	BP	establishment of localization
GO:0051248	BP	negative regulation of protein metabolic process
GO:0070071	BP	proton-transporting two-sector ATPase complex assembly
GO:0070417	BP	cellular response to cold
GO:0070726	BP	cell wall assembly
GO:0071668	BP	plant-type cell wall assembly
GO:0071941	BP	nitrogen cycle metabolic process
GO:0090567	BP	reproductive shoot system development
GO:0140021	BP	mitochondrial ADP transmembrane transport
GO:1901965	BP	endoplasmic reticulum to chloroplast transport
GO:1990052	BP	ER to chloroplast lipid transport
GO:1990544	BP	mitochondrial ATP transmembrane transport
GO:2000030	BP	regulation of response to red or far red light
GO:0071103	BP	DNA conformation change
GO:0009219	BP	pyrimidine deoxyribonucleotide metabolic process
GO:0043543	BP	protein acylation
GO:0050790	BP	regulation of catalytic activity
GO:0030243	BP	cellulose metabolic process
GO:0072525	BP	pyridine-containing compound biosynthetic process
GO:0009743	BP	response to carbohydrate
GO:0009409	BP	response to cold
GO:0009991	BP	response to extracellular stimulus
GO:0065002	BP	intracellular protein transmembrane transport
GO:0051179	BP	localization
GO:0022402	BP	cell cycle process
GO:0051246	BP	regulation of protein metabolic process
GO:0007186	BP	G protein-coupled receptor signaling pathway
GO:0009266	BP	response to temperature stimulus
GO:0042744	BP	hydrogen peroxide catabolic process
GO:0034645	BP	cellular macromolecule biosynthetic process
GO:0051254	BP	positive regulation of RNA metabolic process
GO:0001522	BP	pseudouridine synthesis
GO:0006021	BP	inositol biosynthetic process
GO:0006102	BP	isocitrate metabolic process
GO:0006289	BP	nucleotide-excision repair
GO:0006399	BP	tRNA metabolic process
GO:0006433	BP	prolyl-tRNA aminoacylation
GO:0006435	BP	threonyl-tRNA aminoacylation
GO:0006486	BP	protein glycosylation
GO:0006541	BP	glutamine metabolic process
GO:0006620	BP	posttranslational protein targeting to endoplasmic reticulum membrane
GO:0006996	BP	organelle organization
GO:0007064	BP	mitotic sister chromatid cohesion
GO:0007129	BP	homologous chromosome pairing at meiosis
GO:0009101	BP	glycoprotein biosynthetic process
GO:0009229	BP	thiamine diphosphate biosynthetic process
GO:0009268	BP	response to pH
GO:0009306	BP	protein secretion
GO:0009394	BP	2'-deoxyribonucleotide metabolic process
GO:0009854	BP	oxidative photosynthetic carbon pathway
GO:0010447	BP	response to acidic pH
GO:0015865	BP	purine nucleotide transport
GO:0015868	BP	purine ribonucleotide transport
GO:0016114	BP	terpenoid biosynthetic process
GO:0019692	BP	deoxyribose phosphate metabolic process
GO:0022414	BP	reproductive process
GO:0032268	BP	regulation of cellular protein metabolic process
GO:0032535	BP	regulation of cellular component size
GO:0034427	BP	nuclear-transcribed mRNA catabolic process, exonucleolytic, 3'-5'
GO:0035592	BP	establishment of protein localization to extracellular region
GO:0042357	BP	thiamine diphosphate metabolic process
GO:0042743	BP	hydrogen peroxide metabolic process
GO:0043069	BP	negative regulation of programmed cell death
GO:0043137	BP	DNA replication, removal of RNA primer
GO:0043413	BP	macromolecule glycosylation
GO:0043966	BP	histone H3 acetylation
GO:0044275	BP	cellular carbohydrate catabolic process
GO:0045143	BP	homologous chromosome segregation
GO:0045165	BP	cell fate commitment
GO:0045912	BP	negative regulation of carbohydrate metabolic process
GO:0046656	BP	folic acid biosynthetic process
GO:0051336	BP	regulation of hydrolase activity
GO:0051503	BP	adenine nucleotide transport
GO:0055076	BP	transition metal ion homeostasis
GO:0060548	BP	negative regulation of cell death
GO:0070973	BP	protein localization to endoplasmic reticulum exit site
GO:0071446	BP	cellular response to salicylic acid stimulus
GO:0071692	BP	protein localization to extracellular region
GO:0071695	BP	anatomical structure maturation
GO:0071806	BP	protein transmembrane transport
GO:0072530	BP	purine-containing compound transmembrane transport
GO:0080147	BP	root hair cell development
GO:0090066	BP	regulation of anatomical structure size
GO:0090697	BP	post-embryonic plant organ morphogenesis
GO:1900457	BP	regulation of brassinosteroid mediated signaling pathway
GO:1901679	BP	nucleotide transmembrane transport
GO:1902600	BP	proton transmembrane transport
GO:1902652	BP	secondary alcohol metabolic process
GO:0009081	BP	branched-chain amino acid metabolic process
GO:0098662	BP	inorganic cation transmembrane transport
GO:0009435	BP	NAD biosynthetic process
GO:0120029	BP	proton export across plasma membrane
GO:0140115	BP	export across plasma membrane
GO:0006468	BP	protein phosphorylation
GO:0051726	BP	regulation of cell cycle
GO:0000470	BP	maturation of LSU-rRNA
GO:0006013	BP	mannose metabolic process
GO:0006109	BP	regulation of carbohydrate metabolic process
GO:0016049	BP	cell growth
GO:0019853	BP	L-ascorbic acid biosynthetic process
GO:0043255	BP	regulation of carbohydrate biosynthetic process
GO:0044211	BP	CTP salvage
GO:0046777	BP	protein autophosphorylation
GO:1901292	BP	nucleoside phosphate catabolic process
GO:0009226	BP	nucleotide-sugar biosynthetic process
GO:0009414	BP	response to water deprivation
GO:0017004	BP	cytochrome complex assembly
GO:0006563	BP	L-serine metabolic process
GO:0000038	BP	very long-chain fatty acid metabolic process
GO:0001934	BP	positive regulation of protein phosphorylation
GO:0006527	BP	arginine catabolic process
GO:0006612	BP	protein targeting to membrane
GO:0010044	BP	response to aluminum ion
GO:0015849	BP	organic acid transport
GO:0016925	BP	protein sumoylation
GO:0018022	BP	peptidyl-lysine methylation
GO:0031570	BP	DNA integrity checkpoint signaling
GO:0032147	BP	activation of protein kinase activity
GO:0034227	BP	tRNA thio-modification
GO:0035494	BP	SNARE complex disassembly
GO:0042753	BP	positive regulation of circadian rhythm
GO:0045048	BP	protein insertion into ER membrane
GO:0045860	BP	positive regulation of protein kinase activity
GO:0048527	BP	lateral root development
GO:0051026	BP	chiasma assembly
GO:0062014	BP	negative regulation of small molecule metabolic process
GO:0072344	BP	rescue of stalled ribosome
GO:0080167	BP	response to karrikin
GO:0098655	BP	cation transmembrane transport
GO:0120252	BP	hydrocarbon metabolic process
GO:0098542	BP	defense response to other organism
GO:0009070	BP	serine family amino acid biosynthetic process
GO:0009163	BP	nucleoside biosynthetic process
GO:0009408	BP	response to heat
GO:0010038	BP	response to metal ion
GO:0010411	BP	xyloglucan metabolic process
GO:0019321	BP	pentose metabolic process
GO:0019362	BP	pyridine nucleotide metabolic process
GO:0034404	BP	nucleobase-containing small molecule biosynthetic process
GO:0042446	BP	hormone biosynthetic process
GO:0042451	BP	purine nucleoside biosynthetic process
GO:0042455	BP	ribonucleoside biosynthetic process
GO:0043207	BP	response to external biotic stimulus
GO:0046129	BP	purine ribonucleoside biosynthetic process
GO:0051347	BP	positive regulation of transferase activity
GO:0051707	BP	response to other organism
GO:0055085	BP	transmembrane transport
GO:1901264	BP	carbohydrate derivative transport
GO:1901659	BP	glycosyl compound biosynthetic process
GO:1901990	BP	regulation of mitotic cell cycle phase transition
GO:0006515	BP	protein quality control for misfolded or incompletely synthesized proteins
GO:0015969	BP	guanosine tetraphosphate metabolic process
GO:0032365	BP	intracellular lipid transport
GO:0034035	BP	purine ribonucleoside bisphosphate metabolic process
GO:0070588	BP	calcium ion transmembrane transport
GO:0009100	BP	glycoprotein metabolic process
GO:0009116	BP	nucleoside metabolic process
GO:0071702	BP	organic substance transport
GO:0009451	BP	RNA modification
GO:0006655	BP	phosphatidylglycerol biosynthetic process
GO:0009267	BP	cellular response to starvation
GO:0009651	BP	response to salt stress
GO:0009668	BP	plastid membrane organization
GO:0009788	BP	negative regulation of abscisic acid-activated signaling pathway
GO:0010027	BP	thylakoid membrane organization
GO:0016571	BP	histone methylation
GO:0030328	BP	prenylcysteine catabolic process
GO:0030329	BP	prenylcysteine metabolic process
GO:0034765	BP	regulation of ion transmembrane transport
GO:0035966	BP	response to topologically incorrect protein
GO:0035967	BP	cellular response to topologically incorrect protein
GO:0046471	BP	phosphatidylglycerol metabolic process
GO:0048528	BP	post-embryonic root development
GO:0048581	BP	negative regulation of post-embryonic development
GO:1901420	BP	negative regulation of response to alcohol
GO:1904668	BP	positive regulation of ubiquitin protein ligase activity
GO:1905958	BP	negative regulation of cellular response to alcohol
GO:2000242	BP	negative regulation of reproductive process
GO:0006073	BP	cellular glucan metabolic process
GO:0010557	BP	positive regulation of macromolecule biosynthetic process
GO:0032504	BP	multicellular organism reproduction
GO:0006384	BP	transcription initiation from RNA polymerase III promoter
GO:0006542	BP	glutamine biosynthetic process
GO:0010088	BP	phloem development
GO:0010150	BP	leaf senescence
GO:0051017	BP	actin filament bundle assembly
GO:0061572	BP	actin filament bundle organization
GO:0090693	BP	plant organ senescence
GO:0006400	BP	tRNA modification
GO:0016192	BP	vesicle-mediated transport
GO:0016570	BP	histone modification
GO:0044042	BP	glucan metabolic process
GO:0000904	BP	cell morphogenesis involved in differentiation
GO:0007346	BP	regulation of mitotic cell cycle
GO:0016043	BP	cellular component organization
GO:0031669	BP	cellular response to nutrient levels
GO:0045454	BP	cell redox homeostasis
GO:0051261	BP	protein depolymerization
GO:0072593	BP	reactive oxygen species metabolic process
GO:0006950	BP	response to stress
GO:0000070	BP	mitotic sister chromatid segregation
GO:0000075	BP	cell cycle checkpoint signaling
GO:0000105	BP	histidine biosynthetic process
GO:0000184	BP	nuclear-transcribed mRNA catabolic process, nonsense-mediated decay
GO:0000272	BP	polysaccharide catabolic process
GO:0000280	BP	nuclear division
GO:0000303	BP	response to superoxide
GO:0000305	BP	response to oxygen radical
GO:0000375	BP	RNA splicing, via transesterification reactions
GO:0000377	BP	RNA splicing, via transesterification reactions with bulged adenosine as nucleophile
GO:0000387	BP	spliceosomal snRNP assembly
GO:0000398	BP	mRNA splicing, via spliceosome
GO:0000460	BP	maturation of 5.8S rRNA
GO:0000724	BP	double-strand break repair via homologous recombination
GO:0000725	BP	recombinational repair
GO:0000819	BP	sister chromatid segregation
GO:0000902	BP	cell morphogenesis
GO:0002097	BP	tRNA wobble base modification
GO:0002098	BP	tRNA wobble uridine modification
GO:0002376	BP	immune system process
GO:0002949	BP	tRNA threonylcarbamoyladenosine modification
GO:0003333	BP	amino acid transmembrane transport
GO:0005976	BP	polysaccharide metabolic process
GO:0005977	BP	glycogen metabolic process
GO:0005978	BP	glycogen biosynthetic process
GO:0006065	BP	UDP-glucuronate biosynthetic process
GO:0006072	BP	glycerol-3-phosphate metabolic process
GO:0006074	BP	(1->3)-beta-D-glucan metabolic process
GO:0006075	BP	(1->3)-beta-D-glucan biosynthetic process
GO:0006112	BP	energy reserve metabolic process
GO:0006119	BP	oxidative phosphorylation
GO:0006122	BP	mitochondrial electron transport, ubiquinol to cytochrome c
GO:0006139	BP	nucleobase-containing compound metabolic process
GO:0006144	BP	purine nucleobase metabolic process
GO:0006183	BP	GTP biosynthetic process
GO:0006220	BP	pyrimidine nucleotide metabolic process
GO:0006221	BP	pyrimidine nucleotide biosynthetic process
GO:0006228	BP	UTP biosynthetic process
GO:0006241	BP	CTP biosynthetic process
GO:0006244	BP	pyrimidine nucleotide catabolic process
GO:0006259	BP	DNA metabolic process
GO:0006260	BP	DNA replication
GO:0006261	BP	DNA-dependent DNA replication
GO:0006265	BP	DNA topological change
GO:0006270	BP	DNA replication initiation
GO:0006281	BP	DNA repair
GO:0006298	BP	mismatch repair
GO:0006302	BP	double-strand break repair
GO:0006310	BP	DNA recombination
GO:0006325	BP	chromatin organization
GO:0006357	BP	regulation of transcription by RNA polymerase II
GO:0006383	BP	transcription by RNA polymerase III
GO:0006403	BP	RNA localization
GO:0006405	BP	RNA export from nucleus
GO:0006406	BP	mRNA export from nucleus
GO:0006417	BP	regulation of translation
GO:0006448	BP	regulation of translational elongation
GO:0006465	BP	signal peptide processing
GO:0006479	BP	protein methylation
GO:0006487	BP	protein N-linked glycosylation
GO:0006534	BP	cysteine metabolic process
GO:0006537	BP	glutamate biosynthetic process
GO:0006547	BP	histidine metabolic process
GO:0006549	BP	isoleucine metabolic process
GO:0006566	BP	threonine metabolic process
GO:0006568	BP	tryptophan metabolic process
GO:0006586	BP	indolalkylamine metabolic process
GO:0006605	BP	protein targeting
GO:0006613	BP	cotranslational protein targeting to membrane
GO:0006614	BP	SRP-dependent cotranslational protein targeting to membrane
GO:0006626	BP	protein targeting to mitochondrion
GO:0006635	BP	fatty acid beta-oxidation
GO:0006638	BP	neutral lipid metabolic process
GO:0006639	BP	acylglycerol metabolic process
GO:0006641	BP	triglyceride metabolic process
GO:0006722	BP	triterpenoid metabolic process
GO:0006725	BP	cellular aromatic compound metabolic process
GO:0006754	BP	ATP biosynthetic process
GO:0006772	BP	thiamine metabolic process
GO:0006801	BP	superoxide metabolic process
GO:0006807	BP	nitrogen compound metabolic process
GO:0006821	BP	chloride transport
GO:0006839	BP	mitochondrial transport
GO:0006862	BP	nucleotide transport
GO:0006865	BP	amino acid transport
GO:0006869	BP	lipid transport
GO:0006878	BP	cellular copper ion homeostasis
GO:0006897	BP	endocytosis
GO:0006914	BP	autophagy
GO:0006952	BP	defense response
GO:0006955	BP	immune response
GO:0006974	BP	cellular response to DNA damage stimulus
GO:0006986	BP	response to unfolded protein
GO:0006995	BP	cellular response to nitrogen starvation
GO:0007005	BP	mitochondrion organization
GO:0007006	BP	mitochondrial membrane organization
GO:0007007	BP	inner mitochondrial membrane organization
GO:0007015	BP	actin filament organization
GO:0007031	BP	peroxisome organization
GO:0007049	BP	cell cycle
GO:0007059	BP	chromosome segregation
GO:0007062	BP	sister chromatid cohesion
GO:0007127	BP	meiosis I
GO:0007131	BP	reciprocal meiotic recombination
GO:0007135	BP	meiosis II
GO:0007140	BP	male meiotic nuclear division
GO:0007166	BP	cell surface receptor signaling pathway
GO:0007205	BP	protein kinase C-activating G protein-coupled receptor signaling pathway
GO:0007276	BP	gamete generation
GO:0007568	BP	aging
GO:0007623	BP	circadian rhythm
GO:0008033	BP	tRNA processing
GO:0008037	BP	cell recognition
GO:0008064	BP	regulation of actin polymerization or depolymerization
GO:0008104	BP	protein localization
GO:0008152	BP	metabolic process
GO:0008154	BP	actin polymerization or depolymerization
GO:0008213	BP	protein alkylation
GO:0008655	BP	pyrimidine-containing compound salvage
GO:0009052	BP	pentose-phosphate shunt, non-oxidative branch
GO:0009062	BP	fatty acid catabolic process
GO:0009065	BP	glutamine family amino acid catabolic process
GO:0009082	BP	branched-chain amino acid biosynthetic process
GO:0009088	BP	threonine biosynthetic process
GO:0009094	BP	L-phenylalanine biosynthetic process
GO:0009095	BP	aromatic amino acid family biosynthetic process, prephenate pathway
GO:0009097	BP	isoleucine biosynthetic process
GO:0009099	BP	valine biosynthetic process
GO:0009112	BP	nucleobase metabolic process
GO:0009141	BP	nucleoside triphosphate metabolic process
GO:0009142	BP	nucleoside triphosphate biosynthetic process
GO:0009143	BP	nucleoside triphosphate catabolic process
GO:0009144	BP	purine nucleoside triphosphate metabolic process
GO:0009145	BP	purine nucleoside triphosphate biosynthetic process
GO:0009147	BP	pyrimidine nucleoside triphosphate metabolic process
GO:0009148	BP	pyrimidine nucleoside triphosphate biosynthetic process
GO:0009149	BP	pyrimidine nucleoside triphosphate catabolic process
GO:0009199	BP	ribonucleoside triphosphate metabolic process
GO:0009200	BP	deoxyribonucleoside triphosphate metabolic process
GO:0009201	BP	ribonucleoside triphosphate biosynthetic process
GO:0009204	BP	deoxyribonucleoside triphosphate catabolic process
GO:0009205	BP	purine ribonucleoside triphosphate metabolic process
GO:0009206	BP	purine ribonucleoside triphosphate biosynthetic process
GO:0009208	BP	pyrimidine ribonucleoside triphosphate metabolic process
GO:0009209	BP	pyrimidine ribonucleoside triphosphate biosynthetic process
GO:0009211	BP	pyrimidine deoxyribonucleoside triphosphate metabolic process
GO:0009213	BP	pyrimidine deoxyribonucleoside triphosphate catabolic process
GO:0009218	BP	pyrimidine ribonucleotide metabolic process
GO:0009220	BP	pyrimidine ribonucleotide biosynthetic process
GO:0009223	BP	pyrimidine deoxyribonucleotide catabolic process
GO:0009228	BP	thiamine biosynthetic process
GO:0009251	BP	glucan catabolic process
GO:0009607	BP	response to biotic stimulus
GO:0009611	BP	response to wounding
GO:0009617	BP	response to bacterium
GO:0009631	BP	cold acclimation
GO:0009642	BP	response to light intensity
GO:0009690	BP	cytokinin metabolic process
GO:0009691	BP	cytokinin biosynthetic process
GO:0009723	BP	response to ethylene
GO:0009735	BP	response to cytokinin
GO:0009736	BP	cytokinin-activated signaling pathway
GO:0009787	BP	regulation of abscisic acid-activated signaling pathway
GO:0009808	BP	lignin metabolic process
GO:0009809	BP	lignin biosynthetic process
GO:0009826	BP	unidimensional cell growth
GO:0009834	BP	plant-type secondary cell wall biogenesis
GO:0009850	BP	auxin metabolic process
GO:0009856	BP	pollination
GO:0009873	BP	ethylene-activated signaling pathway
GO:0009875	BP	pollen-pistil interaction
GO:0009888	BP	tissue development
GO:0009890	BP	negative regulation of biosynthetic process
GO:0009891	BP	positive regulation of biosynthetic process
GO:0009892	BP	negative regulation of metabolic process
GO:0009967	BP	positive regulation of signal transduction
GO:0010020	BP	chloroplast fission
GO:0010073	BP	meristem maintenance
GO:0010087	BP	phloem or xylem histogenesis
GO:0010138	BP	pyrimidine ribonucleotide salvage
GO:0010215	BP	cellulose microfibril organization
GO:0010383	BP	cell wall polysaccharide metabolic process
GO:0010393	BP	galacturonan metabolic process
GO:0010410	BP	hemicellulose metabolic process
GO:0010558	BP	negative regulation of macromolecule biosynthetic process
GO:0010564	BP	regulation of cell cycle process
GO:0010605	BP	negative regulation of macromolecule metabolic process
GO:0010608	BP	posttranscriptional regulation of gene expression
GO:0010639	BP	negative regulation of organelle organization
GO:0010647	BP	positive regulation of cell communication
GO:0010817	BP	regulation of hormone levels
GO:0010876	BP	lipid localization
GO:0010948	BP	negative regulation of cell cycle process
GO:0010965	BP	regulation of mitotic sister chromatid separation
GO:0015031	BP	protein transport
GO:0015074	BP	DNA integration
[truncated: 2,143 more rows]

## Sheet: Table S5
Supplementary Table S5. Table of caffeine related GO terms (Group2-vs-Group1).
GO	Term type	Term description
GO:1901362	BP	organic cyclic compound biosynthetic process
GO:0006749	BP	glutathione metabolic process
GO:0006555	BP	methionine metabolic process
GO:0009086	BP	methionine biosynthetic process
GO:0034032	BP	purine nucleoside bisphosphate metabolic process
GO:0072521	BP	purine-containing compound metabolic process
GO:0007188	BP	adenylate cyclase-modulating G protein-coupled receptor signaling pathway
GO:0006163	BP	purine nucleotide metabolic process
GO:0009150	BP	purine ribonucleotide metabolic process
GO:0034033	BP	purine nucleoside bisphosphate biosynthetic process
GO:0009452	BP	7-methylguanosine RNA capping
GO:0044208	BP	'de novo' AMP biosynthetic process
GO:0051084	BP	'de novo' posttranslational protein folding
GO:0072522	BP	purine-containing compound biosynthetic process
GO:0006370	BP	7-methylguanosine mRNA capping
GO:0006164	BP	purine nucleotide biosynthetic process
GO:0006750	BP	glutathione biosynthetic process
GO:0009123	BP	nucleoside monophosphate metabolic process
GO:0009124	BP	nucleoside monophosphate biosynthetic process
GO:0009135	BP	purine nucleoside diphosphate metabolic process
GO:0009152	BP	purine ribonucleotide biosynthetic process
GO:0009156	BP	ribonucleoside monophosphate biosynthetic process
GO:0009161	BP	ribonucleoside monophosphate metabolic process
GO:0009179	BP	purine ribonucleoside diphosphate metabolic process
GO:0009260	BP	ribonucleotide biosynthetic process
GO:0006557	BP	S-adenosylmethioninamine biosynthetic process
GO:0009126	BP	purine nucleoside monophosphate metabolic process
GO:0009127	BP	purine nucleoside monophosphate biosynthetic process
GO:0009132	BP	nucleoside diphosphate metabolic process
GO:0009167	BP	purine ribonucleoside monophosphate metabolic process
GO:0009168	BP	purine ribonucleoside monophosphate biosynthetic process
GO:0046499	BP	S-adenosylmethioninamine metabolic process
GO:0050667	BP	homocysteine metabolic process
GO:0006167	BP	AMP biosynthetic process
GO:0006207	BP	'de novo' pyrimidine nucleobase biosynthetic process
GO:0019509	BP	L-methionine salvage from methylthioadenosine
GO:0044205	BP	'de novo' UMP biosynthetic process
GO:0071265	BP	L-methionine biosynthetic process
GO:0071267	BP	L-methionine salvage
GO:0009820	BP	alkaloid metabolic process
GO:0046034	BP	ATP metabolic process
GO:0000255	BP	allantoin metabolic process
GO:0042278	BP	purine nucleoside metabolic process
GO:0046128	BP	purine ribonucleoside metabolic process
GO:0072524	BP	pyridine-containing compound metabolic process
GO:0006189	BP	'de novo' IMP biosynthetic process
GO:0006206	BP	pyrimidine nucleobase metabolic process
GO:0009138	BP	pyrimidine nucleoside diphosphate metabolic process
GO:0009139	BP	pyrimidine nucleoside diphosphate biosynthetic process
GO:0009166	BP	nucleotide catabolic process
GO:0019362	BP	pyridine nucleotide metabolic process
GO:0042451	BP	purine nucleoside biosynthetic process
GO:0046129	BP	purine ribonucleoside biosynthetic process
GO:0006144	BP	purine nucleobase metabolic process
GO:0006220	BP	pyrimidine nucleotide metabolic process
GO:0006221	BP	pyrimidine nucleotide biosynthetic process
GO:0006244	BP	pyrimidine nucleotide catabolic process
GO:0006534	BP	cysteine metabolic process
GO:0006537	BP	glutamate biosynthetic process
GO:0006754	BP	ATP biosynthetic process
GO:0009144	BP	purine nucleoside triphosphate metabolic process
GO:0009145	BP	purine nucleoside triphosphate biosynthetic process
GO:0009147	BP	pyrimidine nucleoside triphosphate metabolic process
GO:0009148	BP	pyrimidine nucleoside triphosphate biosynthetic process
GO:0009149	BP	pyrimidine nucleoside triphosphate catabolic process
GO:0009205	BP	purine ribonucleoside triphosphate metabolic process
GO:0009206	BP	purine ribonucleoside triphosphate biosynthetic process
GO:0009208	BP	pyrimidine ribonucleoside triphosphate metabolic process
GO:0009211	BP	pyrimidine deoxyribonucleoside triphosphate metabolic process
GO:0009213	BP	pyrimidine deoxyribonucleoside triphosphate catabolic process
GO:0009218	BP	pyrimidine ribonucleotide metabolic process
GO:0009220	BP	pyrimidine ribonucleotide biosynthetic process
GO:0009223	BP	pyrimidine deoxyribonucleotide catabolic process
GO:0010138	BP	pyrimidine ribonucleotide salvage
GO:0032261	BP	purine nucleotide salvage
GO:0032262	BP	pyrimidine nucleotide salvage
GO:0043101	BP	purine-containing compound salvage
GO:0072527	BP	pyrimidine-containing compound metabolic process
GO:0072528	BP	pyrimidine-containing compound biosynthetic process
GO:0072529	BP	pyrimidine-containing compound catabolic process
GO:1901136	BP	carbohydrate derivative catabolic process
GO:0000126	CC	transcription factor TFIIIB complex
GO:0005669	CC	transcription factor TFIID complex
GO:0005672	CC	transcription factor TFIIA complex
GO:0005675	CC	transcription factor TFIIH holo complex
GO:0000127	CC	transcription factor TFIIIC complex
GO:0034708	CC	methyltransferase complex
GO:1904949	CC	ATPase complex
GO:0017076	MF	purine nucleotide binding
GO:0032555	MF	purine ribonucleotide binding
GO:0035639	MF	purine ribonucleoside triphosphate binding
GO:0032559	MF	adenyl ribonucleotide binding
GO:0008168	MF	methyltransferase activity
GO:0008757	MF	S-adenosylmethionine-dependent methyltransferase activity
GO:0008170	MF	N-methyltransferase activity
GO:0004364	MF	glutathione transferase activity
GO:0008172	MF	S-methyltransferase activity
GO:0000295	MF	adenine nucleotide transmembrane transporter activity
GO:0005346	MF	purine ribonucleotide transmembrane transporter activity
GO:0015216	MF	purine nucleotide transmembrane transporter activity
GO:0016423	MF	tRNA (guanine) methyltransferase activity
GO:0036080	MF	purine nucleotide-sugar transmembrane transporter activity
GO:0004482	MF	mRNA (guanine-N7-)-methyltransferase activity
GO:0052906	MF	tRNA (guanine(37)-N(1))-methyltransferase activity
GO:0016435	MF	rRNA (guanine) methyltransferase activity
GO:0030732	MF	methionine S-methyltransferase activity
GO:0003962	MF	cystathionine gamma-synthase activity
GO:0102740	MF	theobromine:S-adenosyl-L-methionine 1-N-methyltransferase activity
GO:0102741	MF	paraxanthine:S-adenosyl-L-methionine 3-N-methyltransferase activity
GO:0005345	MF	purine nucleobase transmembrane transporter activity
GO:0015211	MF	purine nucleoside transmembrane transporter activity

## Sheet: Table S6
Supplementary Table S6. Significant enriched GO terms of Group2-vs-Group1 pairwise comparisons.
comparisons	Category	GO ID	Description
Group2-vs-Group1	BP	GO:1901362	organic cyclic compound biosynthetic process
	BP	GO:0006749	glutathione metabolic process
	BP	GO:0006555	methionine metabolic process
	BP	GO:0009086	methionine biosynthetic process
	BP	GO:0034032	purine nucleoside bisphosphate metabolic process
	BP	GO:0072521	purine-containing compound metabolic process
	BP	GO:0007188	adenylate cyclase-modulating G protein-coupled receptor signaling pathway
	BP	GO:0006163	purine nucleotide metabolic process
	BP	GO:0009150	purine ribonucleotide metabolic process
	BP	GO:0034033	purine nucleoside bisphosphate biosynthetic process
	BP	GO:0009452	7-methylguanosine RNA capping
	BP	GO:0044208	'de novo' AMP biosynthetic process
	BP	GO:0051084	'de novo' posttranslational protein folding
	BP	GO:0072522	purine-containing compound biosynthetic process
	BP	GO:0006370	7-methylguanosine mRNA capping
	BP	GO:0006164	purine nucleotide biosynthetic process
	BP	GO:0006750	glutathione biosynthetic process
	BP	GO:0009123	nucleoside monophosphate metabolic process
	BP	GO:0009124	nucleoside monophosphate biosynthetic process
	BP	GO:0009135	purine nucleoside diphosphate metabolic process
	BP	GO:0009152	purine ribonucleotide biosynthetic process
	BP	GO:0009156	ribonucleoside monophosphate biosynthetic process
	BP	GO:0009161	ribonucleoside monophosphate metabolic process
	BP	GO:0009179	purine ribonucleoside diphosphate metabolic process
	BP	GO:0009260	ribonucleotide biosynthetic process
	BP	GO:0006557	S-adenosylmethioninamine biosynthetic process
	BP	GO:0009126	purine nucleoside monophosphate metabolic process
	BP	GO:0009127	purine nucleoside monophosphate biosynthetic process
	BP	GO:0009132	nucleoside diphosphate metabolic process
	BP	GO:0009167	purine ribonucleoside monophosphate metabolic process
	BP	GO:0009168	purine ribonucleoside monophosphate biosynthetic process
	BP	GO:0046499	S-adenosylmethioninamine metabolic process
	BP	GO:0019509	L-methionine salvage from methylthioadenosine
	BP	GO:0071265	L-methionine biosynthetic process
	BP	GO:0071267	L-methionine salvage
	CC	GO:0000126	transcription factor TFIIIB complex
	CC	GO:0005669	transcription factor TFIID complex
	MF	GO:0017076	purine nucleotide binding
	MF	GO:0032555	purine ribonucleotide binding
	MF	GO:0035639	purine ribonucleoside triphosphate binding
	MF	GO:0032559	adenyl ribonucleotide binding
	MF	GO:0008168	methyltransferase activity
	MF	GO:0008757	S-adenosylmethionine-dependent methyltransferase activity
	MF	GO:0008170	N-methyltransferase activity
	MF	GO:0004364	glutathione transferase activity
	MF	GO:0008172	S-methyltransferase activity
	MF	GO:0000295	adenine nucleotide transmembrane transporter activity
	MF	GO:0005346	purine ribonucleotide transmembrane transporter activity
	MF	GO:0015216	purine nucleotide transmembrane transporter activity
	MF	GO:0016423	tRNA (guanine) methyltransferase activity
	MF	GO:0030732	methionine S-methyltransferase activity
	MF	GO:0102740	theobromine:S-adenosyl-L-methionine 1-N-methyltransferase activity
	MF	GO:0102741	paraxanthine:S-adenosyl-L-methionine 3-N-methyltransferase activity

## Sheet: Table S7
Supplementary Table S7. KEGG enrichment of Group2-vs-Group1.
comparisons	Pathway ID	Pathway Name	Term Candidate Gene Num	Total Candidate Gene Num	Term Gene Num	Total Gene Num	P value
Group2-vs-Group1	ko04626	Plant-pathogen interaction	387	3343	3128	25374	0.926737
	ko04016	MAPK signaling pathway - plant	285	3343	2277	25374	0.842863
	ko04075	Plant hormone signal transduction	264	3343	1868	25374	0.108882
	ko04141	Protein processing in endoplasmic reticulum	220	3343	1667	25374	0.500566
	ko01200	Carbon metabolism	188	3343	1418	25374	0.474596
	ko04144	Endocytosis	181	3343	1331	25374	0.331586
	ko00500	Starch and sucrose metabolism	141	3343	1038	25374	0.359384
	ko01230	Biosynthesis of amino acids	139	3343	1216	25374	0.972114
	ko03040	Spliceosome	135	3343	1502	25374	1
	ko03013	Nucleocytoplasmic transport	132	3343	1269	25374	0.999113
	ko00520	Amino sugar and nucleotide sugar metabolism	123	3343	1310	25374	0.999994
	ko01240	Biosynthesis of cofactors	122	3343	1279	25374	0.999983
	ko03010	Ribosome	121	3343	1034	25374	0.931894
	ko03018	RNA degradation	118	3343	813	25374	0.13724
	ko00270	Cysteine and methionine metabolism	104	3343	705	25374	0.116265
	ko00940	Phenylpropanoid biosynthesis	104	3343	1046	25374	0.99954
	ko00040	Pentose and glucuronate interconversions	101	3343	1189	25374	1
	ko00010	Glycolysis / Gluconeogenesis	94	3343	691	25374	0.384821
	ko04120	Ubiquitin mediated proteolysis	94	3343	689	25374	0.373308
	ko03015	mRNA surveillance pathway	93	3343	790	25374	0.89342
	ko00480	Glutathione metabolism	78	3343	521	25374	0.124074
	ko04146	Peroxisome	73	3343	447	25374	0.0300568
	ko00564	Glycerophospholipid metabolism	70	3343	468	25374	0.140176
	ko00030	Pentose phosphate pathway	67	3343	479	25374	0.317312
	ko03008	Ribosome biogenesis in eukaryotes	65	3343	462	25374	0.302797
	ko01250	Biosynthesis of nucleotide sugars	63	3343	797	25374	0.0999999
	ko00561	Glycerolipid metabolism	62	3343	366	25374	0.0220061
	ko00620	Pyruvate metabolism	61	3343	461	25374	0.506529
	ko04712	Circadian rhythm - plant	60	3343	331	25374	0.00615067
	ko00630	Glyoxylate and dicarboxylate metabolism	60	3343	563	25374	0.970568
	ko00190	Oxidative phosphorylation	59	3343	866	25374	1
	ko00562	Inositol phosphate metabolism	59	3343	424	25374	0.345821
	ko00053	Ascorbate and aldarate metabolism	57	3343	628	25374	0.999481
	ko00230	Purine metabolism	57	3343	477	25374	0.00805982
	ko00941	Flavonoid biosynthesis	56	3343	536	25374	0.977214
	ko04070	Phosphatidylinositol signaling system	56	3343	394	25374	0.29059
	ko00051	Fructose and mannose metabolism	55	3343	298	25374	0.00582627
	ko00380	Tryptophan metabolism	51	3343	317	25374	0.0749508
	ko00280	Valine, leucine and isoleucine degradation	51	3343	319	25374	0.0816612
	ko01212	Fatty acid metabolism	51	3343	349	25374	0.232859
	ko00710	Carbon fixation in photosynthetic organisms	50	3343	319	25374	0.108354
	ko00052	Galactose metabolism	48	3343	662	25374	1
	ko00970	Aminoacyl-tRNA biosynthesis	48	3343	378	25374	0.631714
	ko03440	Homologous recombination	48	3343	482	25374	0.987607
	ko00260	Glycine, serine and threonine metabolism	46	3343	451	25374	0.977721
	ko04145	Phagosome	45	3343	437	25374	0.972126
	ko03022	Basal transcription factors	44	3343	193	25374	0.000167358
	ko00071	Fatty acid degradation	43	3343	253	25374	0.0469701
	ko00330	Arginine and proline metabolism	42	3343	355	25374	0.795972
	ko00999	Biosynthesis of various plant secondary metabolites	42	3343	298	25374	0.343411
	ko00510	N-Glycan biosynthesis	41	3343	412	25374	0.981512
	ko00511	Other glycan degradation	40	3343	266	25374	0.206243
	ko00240	Pyrimidine metabolism	40	3343	373	25374	0.0934782
	ko02010	ABC transporters	40	3343	474	25374	0.999553
	ko00460	Cyanoamino acid metabolism	39	3343	458	25374	0.999338
	ko03050	Proteasome	39	3343	300	25374	0.561917
	ko00410	beta-Alanine metabolism	37	3343	190	25374	0.00913691
	ko00592	alpha-Linolenic acid metabolism	36	3343	199	25374	0.0292071
	ko03410	Base excision repair	35	3343	348	25374	0.968647
	ko00904	Diterpenoid biosynthesis	34	3343	363	25374	0.990025
	ko00513	Various types of N-glycan biosynthesis	33	3343	374	25374	0.996625
	ko00400	Phenylalanine, tyrosine and tryptophan biosynthesis	32	3343	283	25374	0.847125
	ko03020	RNA polymerase	32	3343	643	25374	1
	ko03420	Nucleotide excision repair	32	3343	250	25374	0.598255
	ko00640	Propanoate metabolism	31	3343	166	25374	0.0275282
	ko00250	Alanine, aspartate and glutamate metabolism	31	3343	290	25374	0.913952
	ko00906	Carotenoid biosynthesis	31	3343	244	25374	0.614945
	ko03030	DNA replication	29	3343	303	25374	0.978261
	ko00195	Photosynthesis	28	3343	178	25374	0.182434
	ko00061	Fatty acid biosynthesis	28	3343	190	25374	0.291213
	ko00130	Ubiquinone and other terpenoid-quinone biosynthesis	28	3343	234	25374	0.736512
	ko00770	Pantothenate and CoA biosynthesis	27	3343	203	25374	0.510282
	ko00020	Citrate cycle (TCA cycle)	25	3343	168	25374	0.287404
	ko00908	Zeatin biosynthesis	25	3343	163	25374	0.236654
	ko03060	Protein export	25	3343	263	25374	0.972848
	ko00310	Lysine degradation	24	3343	179	25374	0.496577
	ko00860	Porphyrin metabolism	24	3343	207	25374	0.778914
	ko00563	Glycosylphosphatidylinositol (GPI)-anchor biosynthesis	23	3343	197	25374	0.76378
	ko00740	Riboflavin metabolism	23	3343	235	25374	0.954109
	ko00900	Terpenoid backbone biosynthesis	23	3343	190	25374	0.70073
	ko01040	Biosynthesis of unsaturated fatty acids	22	3343	132	25374	0.14498
	ko00360	Phenylalanine metabolism	22	3343	257	25374	0.991967
	ko00909	Sesquiterpenoid and triterpenoid biosynthesis	22	3343	179	25374	0.670161
	ko00945	Stilbenoid, diarylheptanoid and gingerol biosynthesis	22	3343	380	25374	0.999999
	ko03430	Mismatch repair	22	3343	227	25374	0.956041
	ko00902	Monoterpenoid biosynthesis	21	3343	132	25374	0.207876
	ko00565	Ether lipid metabolism	21	3343	162	25374	0.567084
	ko00910	Nitrogen metabolism	21	3343	207	25374	0.923004
	ko00943	Isoflavonoid biosynthesis	21	3343	146	25374	0.368028
	ko01210	2-Oxocarboxylic acid metabolism	21	3343	167	25374	0.625429
	ko00100	Steroid biosynthesis	20	3343	119	25374	0.149722
	ko00760	Nicotinate and nicotinamide metabolism	19	3343	93	25374	0.0329189
	ko00600	Sphingolipid metabolism	19	3343	209	25374	0.973137
	ko00650	Butanoate metabolism	18	3343	76	25374	0.0087775
	ko00450	Selenocompound metabolism	18	3343	137	25374	0.543242
	ko00790	Folate biosynthesis	18	3343	202	25374	0.976389
	ko00073	Cutin, suberine and wax biosynthesis	17	3343	209	25374	0.991696
	ko00590	Arachidonic acid metabolism	16	3343	85	25374	0.0878795
	ko00062	Fatty acid elongation	16	3343	145	25374	0.810981
	ko00220	Arginine biosynthesis	16	3343	134	25374	0.701747
	ko00350	Tyrosine metabolism	16	3343	245	25374	0.999737
	ko00340	Histidine metabolism	15	3343	181	25374	0.985011
	ko00591	Linoleic acid metabolism	15	3343	102	25374	0.365624
	ko00944	Flavone and flavonol biosynthesis	15	3343	112	25374	0.51488
	ko04130	SNARE interactions in vesicular transport	15	3343	122	25374	0.653418
	ko00514	Other types of O-glycan biosynthesis	13	3343	74	25374	0.170262
	ko00750	Vitamin B6 metabolism	12	3343	56	25374	0.0581976
	ko00670	One carbon pool by folate	12	3343	198	25374	0.999634
	ko00950	Isoquinoline alkaloid biosynthesis	12	3343	149	25374	0.0981447
	ko04136	Autophagy - other	12	3343	128	25374	0.925637
	ko00531	Glycosaminoglycan degradation	11	3343	122	25374	0.938981
	ko00920	Sulfur metabolism	11	3343	116	25374	0.911011
	ko00780	Biotin metabolism	10	3343	68	25374	0.406532
	ko00290	Valine, leucine and isoleucine biosynthesis	9	3343	58	25374	0.353582
	ko00960	Tropane, piperidine and pyridine alkaloid biosynthesis	8	3343	195	25374	0.0999995
	ko00196	Photosynthesis - antenna proteins	7	3343	36	25374	0.188292
	ko00470	D-Amino acid metabolism	7	3343	71	25374	0.842736
	ko00604	Glycosphingolipid biosynthesis - ganglio series	7	3343	92	25374	0.96693
	ko00730	Thiamine metabolism	7	3343	70	25374	0.83204
	ko00903	Limonene and pinene degradation	7	3343	40	25374	0.269698
	ko00300	Lysine biosynthesis	6	3343	48	25374	0.619302
	ko00905	Brassinosteroid biosynthesis	6	3343	65	25374	0.873397
	ko00524	Neomycin, kanamycin and gentamicin biosynthesis	4	3343	14	25374	0.10174
	ko00901	Indole alkaloid biosynthesis	4	3343	37	25374	0.0736608
	ko00942	Anthocyanin biosynthesis	4	3343	36	25374	0.716275
	ko00430	Taurine and hypotaurine metabolism	3	3343	5	25374	0.0185761
	ko00402	Benzoxazinoid biosynthesis	3	3343	21	25374	0.535717
	ko00660	C5-Branched dibasic acid metabolism	3	3343	23	25374	0.59985
	ko00785	Lipoic acid metabolism	3	3343	28	25374	0.733029
	ko00965	Betalain biosynthesis	3	3343	26	25374	0.684492
	ko00996	Biosynthesis of various alkaloids	3	3343	28	25374	0.733029
	ko00254	Aflatoxin biosynthesis	2	3343	6	25374	0.181509
	ko00966	Glucosinolate biosynthesis	2	3343	22	25374	0.806254
	ko03450	Non-homologous end-joining	2	3343	17	25374	0.675901
	ko04122	Sulfur relay system	2	3343	21	25374	0.784641
	ko00232	Caffeine metabolism	2	3343	11	25374	0.0788673
	ko00261	Monobactam biosynthesis	1	3343	31	25374	0.987503
	ko00515	Mannose type O-glycan biosynthesis	1	3343	4	25374	0.431716
	ko00603	Glycosphingolipid biosynthesis - globo and isoglobo series	1	3343	25	25374	0.970802

## Sheet: Table S8
Supplementary Table S8: KEGG enrichment analysis of caffeine (Group2-vs-Group1).
pathway	group	Term Candidate Gene Num	Total Candidate Gene Num	Term Gene Num	Total Gene Num	P value
Carbon metabolism	Group2-vs-Group1	188	3343	1418	25374	0.474596
Cysteine and methionine metabolism	Group2-vs-Group1	104	3343	705	25374	0.116265
Glutathione metabolism	Group2-vs-Group1	78	3343	521	25374	0.124074
Biosynthesis of nucleotide sugars	Group2-vs-Group1	63	3343	797	25374	0.999999
Circadian rhythm - plant	Group2-vs-Group1	60	3343	331	25374	0.00615067
Purine metabolism	Group2-vs-Group1	57	3343	477	25374	0.00805982
Carbon fixation in photosynthetic organisms	Group2-vs-Group1	50	3343	319	25374	0.108354
Basal transcription factors	Group2-vs-Group1	44	3343	193	25374	0.000167358
Pyrimidine metabolism	Group2-vs-Group1	40	3343	373	25374	0.0934782
Photosynthesis	Group2-vs-Group1	28	3343	178	25374	0.182434
Isoquinoline alkaloid biosynthesis	Group2-vs-Group1	12	3343	149	25374	0.0981447
Tropane, piperidine and pyridine alkaloid biosynthesis	Group2-vs-Group1	8	3343	195	25374	0.0999995
Indole alkaloid biosynthesis	Group2-vs-Group1	4	3343	37	25374	0.0736608
Biosynthesis of various alkaloids	Group2-vs-Group1	3	3343	28	25374	0.733029
Caffeine metabolism	Group2-vs-Group1	2	3343	11	25374	0.0788673

## Sheet: Table S9
Supplementary Table S9. Correlation between transcription factors and key genes for purine alkaloid synthesis
gene1	gene2	correlation	pvalue
CSS0034203(SAM-Mtases)	CSS0037897(MYB)	0.998844	4.72e-05
CSS0005227(5’-nT)	CSS0021988(bHLH)	0.996093	0.000292938
CSS0009658(SAM-Mtases)	CSS0049199(WRKY)	0.993478	0.000631689
CSS0018713(AKD)	CSS0049199(WRKY)	0.993275	0.000661417
CSS0029437(MTR)	novel G001642	0.9951	0.000411505
novel_G000142(9-NMTs)	CSS0012583(bHLH)	0.993182	0.000675054
CSS0041977(SAM-Mtases)	CSS0013213(bHLH)	0.991531	0.000934457
CSS0012400(AMPD)	CSS0021988(bHLH)	0.990321	0.00114151
CSS0012836(AKD)	CSS0025246(AP2-EREBP)	0.987464	0.0016817
novel G000139(9-NMTs)	CSS0012583(bHLH)	0.989389	0.00131008
CSS0016252(SAM)	CSS0049199(WRKY)	0.980224	0.0033284
CSS0012836(AKD)	CSS0021988(bHLH)	0.986404	0.00189919
CSS0041977(SAM-Mtases)	CSS0029111(bHLH)	0.979147	0.00360357
CSS0029609(APRT)	CSS0025246(AP2-EREBP)	0.97796	0.00391487
CSS0007115(AMPD)	CSS0049199(WRKY)	0.976973	0.00418
CSS0029609(APRT)	CSS0021988(bHLH)	0.979129	0.00360815
CSS0029437(MTR)	CSS0015155(AP2-EREBP)	0.976821	0.00422139
CSS0010870(AMPD)	CSS0014869(RAS)	0.976353	0.00434965
CSS0034203(SAM-Mtases)	CSS0024125(SBP)	0.976056	0.0044315
CSS0032602(TCS1)	CSS0021988(bHLH)	0.97696	0.00418364
CSS0012400(AMPD)	CSS0025246(AP2-EREBP)	0.975001	0.00472687
CSS0029437(MTR)	CSS0049199(WRKY)	0.97399	0.00501587
novel G011025(AKD)	CSS0021988(bHLH)	0.975287	0.00464634
novel G000450(TCS1)	CSS0024125(SBP)	0.973095	0.00527623
novel G011025(AKD)	CSS0024125(SBP)	0.971921	0.00562438
CSS0008561(SAM)	CSS0015155(AP2-EREBP)	0.971439	0.00576929
novel G000139(9-NMTs)	CSS0034413(AP2-EREBP)	0.970486	0.00605974
CSS0021809(5’-nT)	CSS0025246(AP2-EREBP)	0.970034	0.00619906
novel G000139(9-NMTs)	CSS0039199(MYB)	0.968733	0.00660572
CSS0014701(SAM-Mtases)	novel G001642	0.97465	0.00482659
novel_G008043(APRT)	CSS0049199(WRKY)	0.962368	0.00871379
CSS0005227(5’-nT)	CSS0025246(AP2-EREBP)	0.961982	0.00884763
CSS0008561(SAM)	CSS0049199(WRKY)	0.961468	0.00902678
CSS0014701(SAM-Mtases)	CSS0049199(WRKY)	0.959875	0.00959012
novel_G000142(9-NMTs)	CSS0034413(AP2-EREBP)	0.95639	0.0108605
novel_G000142(9-NMTs)	CSS0039199(MYB)	0.955127	0.0113337
CSS0014701(SAM-Mtases)	CSS0013213(bHLH)	0.973179	0.00525157
CSS0040518(5’-nT)	CSS0021988(bHLH)	0.96385	0.00820585
CSS0038815(APRT)	CSS0024125(SBP)	0.954077	0.0117317
CSS0027992(SAM-Mtases)	CSS0041601(Trihelix)	0.9536	0.0119143
novel G000449(TCS1)	novel006752(MYB)	0.952438	0.0123622
CSS0041977(SAM-Mtases)	novel011149(MYB)	0.951217	0.0128391
CSS0008561(SAMS)	novel G001642	0.963232	0.00841652
CSS0034203(SAM-Mtases)	CSS0000465(MYB)	0.950536	0.0131074
CSS0041977(SAM-Mtases)	CSS0025246(AP2-EREBP)	0.949872	0.0133709
CSS0016252(SAM)	CSS0050143(C2H2)	0.948902	0.0137591
novel G000138(TCS1)	CSS0020803(Trihelix)	0.948102	0.0140814
CSS0006651(GUD)	CSS0021988(bHLH)	0.954924	0.0114103
CSS0006651(GUD)	CSS0037707(RAS)	0.947832	0.0141909
novel G000450(TCS1)	CSS0037897(MYB)	0.944806	0.0154365
novel_G008043(APRT)	CSS0014869(RAS)	0.944425	0.0155957
CSS0029437(MTR)	CSS0013213(bHLH)	0.954631	0.0115211
CSS0018713(AKD)	novel G001642	0.951417	0.0127606
CSS0014701(SAM-Mtases)	novel002300(MYB)	0.942514	0.0164021
CSS0018713(AKD)	CSS0014869(RAS)	0.942278	0.0165024
CSS0018713(AKD)	CSS0015155(AP2-EREBP)	0.941982	0.0166288
CSS0014701(SAM-Mtases)	CSS0015155(AP2-EREBP)	0.941216	0.0169574
CSS0009658(SAM-Mtases)	CSS0015155(AP2-EREBP)	0.940488	0.0172711
CSS0041977(SAM-Mtases)	novel002300(MYB)	0.939779	0.0175789
CSS0007115(AMPD)	CSS0014869(RAS)	0.93949	0.0177047
CSS0009658(SAM-Mtases)	CSS0014869(RAS)	0.939226	0.01782
novel_G008043(APRT)	novel004846(bHLH)	0.95076	0.0130191
CSS0008561(SAM)	CSS0012583(bHLH)	0.947911	0.0141587
CSS0040518(5’-nT)	CSS0024125(SBP)	0.93827	0.0182398
CSS0027992(SAM-Mtases)	CSS0005607(bHLH)	0.943943	0.0157976
CSS0009658(SAM-Mtases)	novel G001642	0.943729	0.0158879
CSS0041977(SAM-Mtases)	novel006752(MYB)	0.93772	0.0184823
CSS0027992(SAM-Mtases)	CSS0020484(AP2-EREBP)	0.937627	0.0185237
CSS0032602(TCS1)	CSS0024125(SBP)	0.937204	0.0187109
CSS0021809(5’-nT)	CSS0021988(bHLH)	0.94359	0.0159461
CSS0038815(APRT)	CSS0005031(bHLH)	0.939124	0.0178645
CSS0027992(SAM-Mtases)	CSS0026326(NAC)	0.935695	0.019385
CSS0034203(SAM-Mtases)	CSS0028041(AP2-EREBP)	0.935549	0.0194506
CSS0010870(AMPD)	CSS0049199(WRKY)	0.935417	0.01951
CSS0010870(AMPD)	CSS0005031(bHLH)	0.938807	0.0180034
CSS0012836(AKD)	CSS0013213(bHLH)	0.938088	0.01832
CSS0040518(5’-nT)	CSS0022757(MYB)	0.934583	0.0198868
CSS0010870(AMPD)	CSS0037897(MYB)	0.934495	0.0199267
CSS0027992(SAM-Mtases)	novel004347(MYB)	0.934249	0.0200383
CSS0014701(SAM-Mtases)	CSS0025246(AP2-EREBP)	0.933068	0.0205769
CSS0016252(SAM)	CSS0014869(RAS)	0.93265	0.0207686
novel_G008043(APRT)	CSS0050143(C2H2)	0.931543	0.0212792
CSS0027992(SAM-Mtases)	CSS0011863(MYB)	0.931027	0.0215181
CSS0027992(SAM-Mtases)	CSS0050143(C2H2)	0.930346	0.0218352
CSS0007115(AMPD)	CSS0050143(C2H2)	0.92976	0.0221094
CSS0021809(5’-nT)	CSS0013213(bHLH)	0.937755	0.0184671
novel G011025(AKD)	CSS0037897(MYB)	0.929524	0.0222203
CSS0038815(APRT)	CSS0022757(MYB)	0.929179	0.0223824
novel G000450(TCS1)	CSS0028041(AP2-EREBP)	0.928435	0.0227334
CSS0029437(MTR)	CSS0050143(C2H2)	0.928331	0.0227829
CSS0016252(SAMS)	novel G001642	0.937244	0.0186934
CSS0034203(SAM-Mtases)	CSS0044064(NAC)	0.927288	0.0232782
CSS0012836(AKD)	novel002300(MYB)	0.924624	0.0245592
novel G000450(TCS1)	CSS0005031(bHLH)	0.93704	0.0187838
CSS0038815(APRT)	CSS0028041(AP2-EREBP)	0.921293	0.0261915
CSS0034203(SAM-Mtases)	CSS0043945(Trihelix)	0.921271	0.0262024
CSS0040518(5’-nT)	CSS0005031(bHLH)	0.93577	0.0193513
CSS0003599(APRT)	CSS0025246(AP2-EREBP)	0.919273	0.0271977
CSS0038815(APRT)	CSS0037897(MYB)	0.915133	0.029298
CSS0034203(SAM-Mtases)	CSS0041601(Trihelix)	0.914395	0.0296773
CSS0041977(SAM-Mtases)	CSS0015155(AP2-EREBP)	0.914073	0.0298433
CSS0021809(5’-nT)	novel002300(MYB)	0.913912	0.0299268
novel G000139(9-NMTs)	CSS0015300(MYB)	0.913459	0.0301612
novel_G000140(3-NMTs)	CSS0037707(RAS)	0.913044	0.0303766
CSS0041977(SAM-Mtases)	novel G001642	0.935269	0.0195767
CSS0027992(SAM-Mtases)	CSS0026833(RAS)	0.912336	0.0307449
CSS0012400(AMPD)	novel002300(MYB)	0.912201	0.0308153
CSS0032602(TCS1)	CSS0037707(RAS)	0.912133	0.0308507
CSS0027992(SAM-Mtases)	novel002300(MYB)	0.91206	0.0308888
CSS0003599(APRT)	CSS0037707(RAS)	0.911942	0.0309506
CSS0032602(TCS1)	CSS0022757(MYB)	0.911281	0.0312966
novel G000450(TCS1)	CSS0021988(bHLH)	0.934981	0.0197066
CSS0016252(SAM)	CSS0015155(AP2-EREBP)	0.910881	0.031506
CSS0029609(APRT)	CSS0022757(MYB)	0.908934	0.0325344
CSS0005227(5’-nT)	CSS0022757(MYB)	0.90779	0.0331437
CSS0014701(SAM-Mtases)	CSS0050143(C2H2)	0.907285	0.0334139
novel G000450(TCS1)	CSS0044064(NAC)	0.907113	0.0335057
CSS0006651(GUD)	CSS0022757(MYB)	0.905591	0.0343247
CSS0008561(SAM)	CSS0050143(C2H2)	0.905372	0.0344431
novel_G000142(9-NMTs)	CSS0050143(C2H2)	0.905108	0.0345859
CSS0027992(SAM-Mtases)	CSS0044682(RAS)	0.904973	0.0346588
CSS0014701(SAM-Mtases)	CSS0029111(bHLH)	0.934687	0.0198394
CSS0018713(AKD)	CSS0025246(AP2-EREBP)	0.903499	0.0354605
CSS0038815(APRT)	CSS0021988(bHLH)	0.92961	0.0221798
CSS0007115(AMPD)	novel004846(bHLH)	0.928111	0.0228869
novel G000138(TCS1)	CSS0032163(MYB)	0.89984	0.0374751
novel_G000142(9-NMTs)	CSS0015300(MYB)	0.899673	0.0375679
novel G000450(TCS1)	CSS0014869(RAS)	0.898924	0.0379847
novel G007483(GUD)	CSS0037707(RAS)	0.898644	0.0381411
CSS0003599(APRT)	CSS0012522(AP2-EREBP)	0.898623	0.038153
CSS0041489(SAM)	CSS0020803(Trihelix)	0.898475	0.0382352
CSS0021809(5’-nT)	novel006752(MYB)	0.897893	0.0385615
CSS0037881(SAM)	CSS0025246(AP2-EREBP)	0.89623	0.0394971
CSS0029437(MTR)	novel002300(MYB)	0.895887	0.0396905
CSS0010870(AMPD)	CSS0024125(SBP)	0.895261	0.0400454
CSS0029437(MTR)	CSS0025246(AP2-EREBP)	0.894792	0.0403117
novel G011025(AKD)	CSS0044682(RAS)	0.894713	0.0403565
CSS0040518(5’-nT)	CSS0014869(RAS)	0.894526	0.040463
CSS0009658(SAM-Mtases)	CSS0038945(AP2-EREBP)	0.894517	0.0404682
novel G011025(AKD)	novel002300(MYB)	0.89434	0.0405692
novel G000450(TCS1)	CSS0022757(MYB)	0.893813	0.0408697
novel G000449(TCS1)	CSS0020803(Trihelix)	0.893741	0.0409108
CSS0016252(SAM)	novel004846(bHLH)	0.922404	0.0256434
CSS0034203(SAM-Mtases)	CSS0014869(RAS)	0.893291	0.041168
CSS0007115(AMPD)	CSS0015155(AP2-EREBP)	0.893116	0.041268
CSS0032602(TCS1)	CSS0025246(AP2-EREBP)	0.89307	0.0412947
CSS0005227(5’-nT)	CSS0024125(SBP)	0.89282	0.041438
CSS0040518(5’-nT)	CSS0037897(MYB)	0.892788	0.0414559
CSS0014701(SAM-Mtases)	CSS0014869(RAS)	0.891275	0.042327
novel G000450(TCS1)	CSS0000465(MYB)	0.891148	0.0424001
CSS0040518(5’-nT)	CSS0025246(AP2-EREBP)	0.890764	0.0426219
CSS0038815(APRT)	CSS0044064(NAC)	0.889912	0.0431158
CSS0018713(AKD)	CSS0038945(AP2-EREBP)	0.889411	0.0434072
novel G000139(9-NMTs)	CSS0050143(C2H2)	0.889263	0.0434936
CSS0029609(APRT)	CSS0037707(RAS)	0.888687	0.0438295
CSS0006651(GUD)	CSS0024125(SBP)	0.888544	0.0439129
CSS0021809(5’-nT)	CSS0029111(bHLH)	0.919711	0.0269787
CSS0007115(AMPD)	novel G001642	0.915669	0.0290233
novel G000139(9-NMTs)	CSS0002339(C2H2)	0.887219	0.0446892
CSS0034203(SAM-Mtases)	CSS0037275(SBP)	0.886673	0.04501
CSS0012400(AMPD)	CSS0013213(bHLH)	0.912416	0.030703
CSS0038815(APRT)	CSS0014869(RAS)	0.885034	0.0459786
novel G011025(AKD)	CSS0025246(AP2-EREBP)	0.884115	0.0465241
CSS0003599(APRT)	CSS0022757(MYB)	0.883962	0.0466151
CSS0029437(MTR)	CSS0029111(bHLH)	0.911074	0.031405
novel G011025(AKD)	CSS0044064(NAC)	0.883076	0.0471434
CSS0014701(SAM-Mtases)	CSS0021988(bHLH)	0.904668	0.0348241
CSS0029437(MTR)	CSS0026833(RAS)	0.881757	0.0479335
CSS0010870(AMPD)	CSS0021988(bHLH)	0.903037	0.0357128
CSS0040518(5’-nT)	CSS0028041(AP2-EREBP)	0.880055	0.0489591
CSS0012836(AKD)	CSS0029111(bHLH)	0.901257	0.0366903
novel_G000142(9-NMTs)	CSS0002339(C2H2)	0.879247	0.0494483
novel_G000142(9-NMTs)	CSS0015155(AP2-EREBP)	0.879237	0.0494543
CSS0018713(AKD)	CSS0005031(bHLH)	0.893679	0.0409463
CSS0006651(GUD)	CSS0025246(AP2-EREBP)	0.877951	0.0502368
CSS0005227(5’-nT)	novel002300(MYB)	0.87787	0.050286
novel G008043(APRT)	novel G001642	0.889891	0.0431284
CSS0018713(AKD)	CSS0013213(bHLH)	0.888543	0.0439136
novel G000139(9-NMTs)	novel006196(MYB)	0.875967	0.0514508
CSS0009658(SAM-Mtases)	CSS0005031(bHLH)	0.887623	0.0444518
CSS0034203(SAM-Mtases)	CSS0005031(bHLH)	0.886307	0.0452257
novel G000449(TCS1)	CSS0029111(bHLH)	0.883213	0.0470616
CSS0029437(MTR)	CSS0014869(RAS)	0.874383	0.0524263
CSS0009658(SAM-Mtases)	CSS0025246(AP2-EREBP)	0.873897	0.0527268
CSS0010870(AMPD)	CSS0028041(AP2-EREBP)	0.872789	0.0534142
novel G011025(AKD)	CSS0043945(Trihelix)	0.872582	0.0535425
CSS0029437(MTR)	novel011149(MYB)	0.87155	0.0541856
CSS0010870(AMPD)	novel002300(MYB)	0.871213	0.0543962
CSS0003599(APRT)	CSS0021988(bHLH)	0.882206	0.0476642
CSS0038815(APRT)	CSS0000465(MYB)	0.86993	0.0552002
novel G011025(AKD)	CSS0014869(RAS)	0.869848	0.0552514
novel G007483(GUD)	CSS0021988(bHLH)	0.880139	0.0489087
CSS0041977(SAM-Mtases)	CSS0021988(bHLH)	0.879585	0.0492435
CSS0034203(SAM-Mtases)	CSS0044682(RAS)	0.866312	0.0574863
CSS0037881(SAM)	CSS0037707(RAS)	0.864907	0.0583824
CSS0027992(SAM-Mtases)	novel004846(bHLH)	0.87804	0.0501821
CSS0014701(SAM-Mtases)	CSS0026833(RAS)	0.863651	0.0591864
novel G011025(AKD)	CSS0005031(bHLH)	0.877477	0.0505257
novel G000449(TCS1)	CSS0025246(AP2-EREBP)	0.862256	0.0600844
novel_G000140(3-NMTs)	CSS0012522(AP2-EREBP)	0.861673	0.0604604
CSS0005227(5’-nT)	CSS0037707(RAS)	0.86106	0.060857
CSS0012400(AMPD)	CSS0029111(bHLH)	0.8774	0.0505727
CSS0032602(TCS1)	CSS0044064(NAC)	0.860344	0.0613211
CSS0040518(5’-nT)	CSS0037707(RAS)	0.860204	0.0614119
novel_G008043(APRT)	CSS0015155(AP2-EREBP)	0.858637	0.0624321
CSS0005227(5’-nT)	CSS0005031(bHLH)	0.875562	0.0516996
novel_G000142(9-NMTs)	CSS0049199(WRKY)	0.858047	0.0628175
CSS0005227(5’-nT)	CSS0013213(bHLH)	0.875475	0.0517528
novel_G008043(APRT)	CSS0017338(TCP)	0.856069	0.0641152
CSS0005227(5’-nT)	CSS0014869(RAS)	0.855876	0.064242
CSS0008561(SAM)	CSS0039199(MYB)	0.855779	0.0643061
novel G007483(GUD)	CSS0038555(AP2-EREBP)	0.855205	0.0646843
novel_G008043(APRT)	CSS0026326(NAC)	0.854834	0.064929
CSS0029609(APRT)	CSS0013213(bHLH)	0.875463	0.0517603
novel_G000142(9-NMTs)	novel006196(MYB)	0.854112	0.0654072
CSS0016252(SAM)	CSS0026833(RAS)	0.854072	0.0654337
CSS0012400(AMPD)	CSS0022757(MYB)	0.853996	0.0654837
novel G000139(9-NMTs)	CSS0015155(AP2-EREBP)	0.853827	0.0655958
CSS0038815(APRT)	CSS0026012(MYB)	0.853648	0.0657144
CSS0016252(SAM)	CSS0012583(bHLH)	0.870532	0.0548223
novel G000450(TCS1)	CSS0043945(Trihelix)	0.852881	0.0662234
CSS0007115(AMPD)	CSS0012583(bHLH)	0.86968	0.0553572
CSS0038815(APRT)	CSS0037707(RAS)	0.85221	0.0666704
CSS0012400(AMPD)	CSS0037707(RAS)	0.851678	0.0670247
CSS0034203(SAM-Mtases)	CSS0005607(bHLH)	0.869043	0.0557582
novel G000138(TCS1)	novel006752(MYB)	0.850899	0.0675453
CSS0010870(AMPD)	CSS0050143(C2H2)	0.850885	0.0675547
CSS0010870(AMPD)	CSS0025246(AP2-EREBP)	0.850824	0.0675956
novel G000450(TCS1)	CSS0026012(MYB)	0.850646	0.0677145
CSS0029609(APRT)	novel002300(MYB)	0.850094	0.0680843
CSS0014701(SAM-Mtases)	novel011149(MYB)	0.849594	0.0684196
CSS0010870(AMPD)	CSS0000465(MYB)	0.849318	0.0686054
novel G000142(9-NMTs)	novel G001642	0.867845	0.0565145
novel G007483(GUD)	CSS0020803(Trihelix)	0.848878	0.0689013
CSS0027992(SAM-Mtases)	CSS0037897(MYB)	0.848794	0.0689579
CSS0037881(SAM)	CSS0021988(bHLH)	0.863776	0.0591067
novel G000449(TCS1)	CSS0013213(bHLH)	0.862735	0.0597752
CSS0009658(SAM-Mtases)	CSS0013213(bHLH)	0.860493	0.0612241
CSS0040518(5’-nT)	CSS0044064(NAC)	0.84726	0.0699932
novel G000139(9-NMTs)	CSS0042790(AP2-EREBP)	0.846657	0.0704008
novel G000139(9-NMTs)	novel004846(bHLH)	0.858087	0.0627913
novel G011025(AKD)	CSS0028041(AP2-EREBP)	0.8464	0.0705753
CSS0034203(SAM-Mtases)	CSS0026012(MYB)	0.846286	0.0706525
CSS0032602(TCS1)	CSS0037897(MYB)	0.845598	0.0711194
CSS0041489(SAM)	CSS0032163(MYB)	0.845257	0.0713517
novel_G000142(9-NMTs)	novel004846(bHLH)	0.856619	0.0637535
CSS0010870(AMPD)	novel G001642	0.855877	0.0642412
novel G000449(TCS1)	novel011149(MYB)	0.843234	0.0727323
CSS0034203(SAM-Mtases)	CSS0021988(bHLH)	0.854294	0.0652862
novel G000449(TCS1)	novel002300(MYB)	0.84272	0.0730845
novel_G000142(9-NMTs)	CSS0026833(RAS)	0.842595	0.0731696
CSS0016252(SAM)	CSS0026326(NAC)	0.842522	0.0732202
novel_G008043(APRT)	CSS0026087(C2H2)	0.842369	0.0733248
novel G000450(TCS1)	CSS0001216(bZIP)	0.84213	0.0734886
CSS0012400(AMPD)	CSS0024125(SBP)	0.841741	0.073756
novel G000138(TCS1)	CSS0026328(MYB)	0.841469	0.0739429
novel G011025(AKD)	CSS0022757(MYB)	0.841193	0.0741329
CSS0021809(5’-nT)	novel011149(MYB)	0.840695	0.0744766
CSS0032602(TCS1)	CSS0001216(bZIP)	0.839564	0.0752573
novel G000139(9-NMTs)	CSS0049199(WRKY)	0.839553	0.0752646
CSS0008561(SAM)	CSS0034413(AP2-EREBP)	0.839164	0.0755343
CSS0009658(SAM-Mtases)	CSS0028845(MYB)	0.839052	0.0756118
CSS0018713(AKD)	CSS0050143(C2H2)	0.83829	0.0761399
CSS0032602(TCS1)	CSS0044682(RAS)	0.838145	0.0762408
CSS0041489(SAM)	CSS0037707(RAS)	0.838038	0.0763153
CSS0008561(SAM)	CSS0014869(RAS)	0.837486	0.0766991
novel_G008043(APRT)	CSS0005031(bHLH)	0.853529	0.0657933
CSS0032602(TCS1)	novel002300(MYB)	0.836351	0.0774902
CSS0034203(SAM-Mtases)	CSS0001216(bZIP)	0.836306	0.0775215
CSS0003599(APRT)	CSS0012589(NAC)	0.835316	0.0782132
CSS0040518(5’-nT)	CSS0012589(NAC)	0.835223	0.0782784
CSS0010870(AMPD)	CSS0041601(Trihelix)	0.834728	0.0786251
CSS0012836(AKD)	CSS0022757(MYB)	0.834248	0.0789622
CSS0041977(SAM-Mtases)	CSS0049199(WRKY)	0.834035	0.0791117
CSS0029437(MTR)	CSS0012583(bHLH)	0.852242	0.0666485
CSS0018713(AKD)	CSS0021988(bHLH)	0.851646	0.0670462
CSS0009658(SAM-Mtases)	CSS0050143(C2H2)	0.833247	0.0796655
novel G000138(TCS1)	CSS0013893(WRKY)	0.83303	0.0798183
CSS0008561(SAM)	CSS0026833(RAS)	0.832794	0.079985
CSS0038815(APRT)	CSS0001216(bZIP)	0.832609	0.0801154
novel_G000140(3-NMTs)	CSS0013893(WRKY)	0.831703	0.0807548
novel G007483(GUD)	CSS0025246(AP2-EREBP)	0.831098	0.0811828
CSS0008561(SAM)	CSS0002339(C2H2)	0.830339	0.0817212
novel_G000142(9-NMTs)	CSS0042790(AP2-EREBP)	0.829835	0.0820789
CSS0038815(APRT)	CSS0025246(AP2-EREBP)	0.829425	0.0823706
CSS0016252(SAM)	CSS0013213(bHLH)	0.849288	0.0686257
CSS0007115(AMPD)	CSS0026326(NAC)	0.828381	0.083114
CSS0037881(SAM)	CSS0012522(AP2-EREBP)	0.828338	0.0831443
CSS0010870(AMPD)	CSS0013213(bHLH)	0.848553	0.0691198
CSS0018713(AKD)	CSS0028845(MYB)	0.828204	0.0832399
novel G000450(TCS1)	CSS0025246(AP2-EREBP)	0.828053	0.0833482
CSS0041489(SAM)	novel006752(MYB)	0.827981	0.0833993
CSS0005227(5’-nT)	CSS0049199(WRKY)	0.827804	0.0835256
CSS0006651(GUD)	CSS0001216(bZIP)	0.827378	0.08383
CSS0037881(SAM)	novel006752(MYB)	0.826881	0.084186
CSS0005227(5’-nT)	CSS0037897(MYB)	0.826556	0.0844184
CSS0038815(APRT)	CSS0012589(NAC)	0.824782	0.0856926
CSS0032602(TCS1)	CSS0043945(Trihelix)	0.824715	0.0857413
CSS0029609(APRT)	CSS0012589(NAC)	0.824591	0.0858303
CSS0041977(SAM-Mtases)	CSS0026833(RAS)	0.824545	0.0858639
CSS0007115(AMPD)	CSS0005031(bHLH)	0.847981	0.069506
novel G011025(AKD)	CSS0001216(bZIP)	0.823978	0.0862722
novel G011025(AKD)	CSS0000465(MYB)	0.822856	0.0870829
CSS0012836(AKD)	novel006752(MYB)	0.822214	0.0875476
CSS0027992(SAM-Mtases)	CSS0029111(bHLH)	0.847677	0.069711
CSS0012400(AMPD)	CSS0044682(RAS)	0.82063	0.088698
CSS0040518(5’-nT)	CSS0000465(MYB)	0.82035	0.0889018
novel G000139(9-NMTs)	CSS0026833(RAS)	0.820288	0.0889472
CSS0006651(GUD)	CSS0044064(NAC)	0.819458	0.0895523
CSS0012836(AKD)	CSS0024125(SBP)	0.819395	0.0895983
CSS0007115(AMPD)	CSS0026833(RAS)	0.819291	0.0896738
CSS0010870(AMPD)	novel004846(bHLH)	0.846573	0.0704578
CSS0012836(AKD)	novel G001642	0.844227	0.0720532
novel_G008043(APRT)	CSS0012583(bHLH)	0.844177	0.0720873
CSS0038815(APRT)	CSS0043945(Trihelix)	0.817743	0.090806
CSS0008561(SAM)	CSS0013213(bHLH)	0.844148	0.0721075
novel_G008043(APRT)	CSS0014185(bHLH)	0.842836	0.0730046
CSS0012836(AKD)	CSS0049199(WRKY)	0.817138	0.0912497
novel_G008043(APRT)	CSS0026833(RAS)	0.816728	0.0915513
CSS0012836(AKD)	CSS0037707(RAS)	0.816616	0.091633
novel G000450(TCS1)	CSS0037707(RAS)	0.816613	0.0916352
CSS0007115(AMPD)	CSS0017338(TCP)	0.81634	0.0918366
novel G000139(9-NMTs)	novel G001642	0.840608	0.0745366
CSS0007115(AMPD)	CSS0026087(C2H2)	0.815974	0.0921055
CSS0016252(SAM)	CSS0005031(bHLH)	0.836519	0.0773724
CSS0027992(SAM-Mtases)	CSS0002062(Trihelix)	0.81464	0.0930887
CSS0016252(SAM)	novel002300(MYB)	0.813953	0.0935965
CSS0041489(SAM)	CSS0025246(AP2-EREBP)	0.813844	0.0936773
CSS0029437(MTR)	CSS0021988(bHLH)	0.833906	0.0792021
CSS0018713(AKD)	novel002300(MYB)	0.81248	0.0946878
novel G011025(AKD)	CSS0013213(bHLH)	0.833382	0.079571
novel G011025(AKD)	CSS0041601(Trihelix)	0.811784	0.0952051
CSS0029609(APRT)	CSS0024125(SBP)	0.811494	0.0954209
CSS0034203(SAM-Mtases)	CSS0004820(bHLH)	0.828714	0.0828765
CSS0008561(SAM)	novel011149(MYB)	0.811033	0.095764
CSS0006651(GUD)	CSS0038555(AP2-EREBP)	0.810676	0.0960305
CSS0032602(TCS1)	CSS0005031(bHLH)	0.828244	0.0832117
CSS0027992(SAM-Mtases)	CSS0013213(bHLH)	0.824519	0.0858823
novel_G000140(3-NMTs)	CSS0020803(Trihelix)	0.80995	0.0965715
CSS0006651(GUD)	CSS0044682(RAS)	0.809115	0.0971961
novel_G008043(APRT)	novel004347(MYB)	0.807701	0.0982558
CSS0012836(AKD)	CSS0044682(RAS)	0.807606	0.0983272
CSS0034203(SAM-Mtases)	CSS0046332(bHLH)	0.821034	0.088404
CSS0034203(SAM-Mtases)	CSS0020484(AP2-EREBP)	0.805953	0.0995707
CSS0029609(APRT)	CSS0038945(AP2-EREBP)	0.805829	0.099664
CSS0040518(5’-nT)	CSS0049199(WRKY)	0.805569	0.0998603
CSS0005227(5’-nT)	CSS0012589(NAC)	0.805202	0.100137
novel_G000142(9-NMTs)	CSS0026326(NAC)	0.804753	0.100476
CSS0007115(AMPD)	CSS0039199(MYB)	0.803993	0.101051
CSS0012836(AKD)	CSS0015155(AP2-EREBP)	0.803417	0.101487
CSS0021809(5’-nT)	novel G001642	0.820254	0.0889715
novel_G008043(APRT)	CSS0042790(AP2-EREBP)	0.803037	0.101776
CSS0041489(SAM)	CSS0013893(WRKY)	0.803031	0.10178
novel_G008043(APRT)	CSS0037897(MYB)	0.803003	0.101802
CSS0006651(GUD)	novel002300(MYB)	0.802855	0.101914
CSS0016252(SAM)	novel004347(MYB)	0.802142	0.102455
CSS0037881(SAM)	CSS0020803(Trihelix)	0.801993	0.102569
CSS0012400(AMPD)	novel006752(MYB)	0.801451	0.102982
CSS0040518(5’-nT)	CSS0026012(MYB)	0.801072	0.10327
CSS0040518(5’-nT)	novel002300(MYB)	0.800904	0.103398
novel G000450(TCS1)	CSS0044682(RAS)	0.800883	0.103414
CSS0010870(AMPD)	CSS0044682(RAS)	0.800535	0.10368
CSS0034203(SAM-Mtases)	novel002300(MYB)	0.800393	0.103788
CSS0029609(APRT)	CSS0029111(bHLH)	0.819042	0.0898558
novel G000139(9-NMTs)	CSS0026326(NAC)	0.799858	0.104197
novel G011025(AKD)	CSS0037707(RAS)	0.799809	0.104234
CSS0007115(AMPD)	CSS0014185(bHLH)	0.818962	0.0899142
novel_G000140(3-NMTs)	CSS0032163(MYB)	0.799134	0.10475
CSS0010870(AMPD)	CSS0015155(AP2-EREBP)	0.799035	0.104826
CSS0005227(5’-nT)	CSS0029111(bHLH)	0.818508	0.0902465
CSS0008561(SAM)	novel004846(bHLH)	0.81758	0.0909259
CSS0005227(5’-nT)	CSS0044682(RAS)	0.79849	0.105244
novel G007483(GUD)	CSS0032163(MYB)	0.797629	0.105904
CSS0016252(SAM)	CSS0017338(TCP)	0.79756	0.105957
CSS0007115(AMPD)	CSS0034413(AP2-EREBP)	0.797391	0.106087
novel G011025(AKD)	CSS0049199(WRKY)	0.796678	0.106635
CSS0014701(SAM-Mtases)	CSS0005031(bHLH)	0.81736	0.0910869
CSS0041977(SAM-Mtases)	CSS0050143(C2H2)	0.795767	0.107337
CSS0010870(AMPD)	CSS0005607(bHLH)	0.816102	0.0920111
CSS0027992(SAM-Mtases)	CSS0024125(SBP)	0.793964	0.10873
novel G000449(TCS1)	CSS0021988(bHLH)	0.81542	0.0925138
CSS0009658(SAM-Mtases)	CSS0021988(bHLH)	0.813321	0.0940648
CSS0041489(SAM)	CSS0021988(bHLH)	0.812014	0.0950339
novel_G008043(APRT)	CSS0005607(bHLH)	0.811244	0.0956071
CSS0010870(AMPD)	CSS0026012(MYB)	0.788126	0.113277
novel_G000140(3-NMTs)	CSS0025246(AP2-EREBP)	0.787364	0.113875
CSS0040518(5’-nT)	CSS0001216(bZIP)	0.787347	0.113888
CSS0009658(SAM-Mtases)	CSS0012583(bHLH)	0.810469	0.0961841
CSS0021809(5’-nT)	CSS0037707(RAS)	0.78718	0.11402
CSS0012836(AKD)	novel011149(MYB)	0.786563	0.114504
CSS0021809(5’-nT)	CSS0015155(AP2-EREBP)	0.786436	0.114604
CSS0012836(AKD)	CSS0014869(RAS)	0.786274	0.114732
CSS0040518(5’-nT)	CSS0043945(Trihelix)	0.785885	0.115037
novel_G008043(APRT)	CSS0039199(MYB)	0.785696	0.115187
CSS0027992(SAM-Mtases)	CSS0043945(Trihelix)	0.785654	0.115219
novel G007483(GUD)	novel002300(MYB)	0.785646	0.115225
novel G007483(GUD)	CSS0044682(RAS)	0.785099	0.115657
CSS0034203(SAM-Mtases)	CSS0007740(Trihelix)	0.785041	0.115703
CSS0014701(SAM-Mtases)	novel006752(MYB)	0.785019	0.11572
novel G000450(TCS1)	novel002300(MYB)	0.784933	0.115788
CSS0032602(TCS1)	CSS0028041(AP2-EREBP)	0.78457	0.116074
CSS0027992(SAM-Mtases)	CSS0017338(TCP)	0.78446	0.116161
novel_G008043(APRT)	CSS0034413(AP2-EREBP)	0.784252	0.116326
novel G011025(AKD)	CSS0020484(AP2-EREBP)	0.783662	0.116791
CSS0010870(AMPD)	CSS0026087(C2H2)	0.783551	0.11688
CSS0006651(GUD)	CSS0043945(Trihelix)	0.783545	0.116884
CSS0005227(5’-nT)	CSS0038945(AP2-EREBP)	0.783514	0.116909
CSS0003599(APRT)	CSS0038945(AP2-EREBP)	0.783445	0.116963
CSS0032602(TCS1)	CSS0014869(RAS)	0.783188	0.117167
CSS0027992(SAM-Mtases)	CSS0049199(WRKY)	0.783086	0.117247
CSS0027992(SAM-Mtases)	CSS0037275(SBP)	0.782271	0.117893
CSS0007115(AMPD)	CSS0013213(bHLH)	0.810273	0.0963309
CSS0018713(AKD)	CSS0029111(bHLH)	0.80615	0.0994221
CSS0016252(SAM)	CSS0039199(MYB)	0.781693	0.118352
CSS0007115(AMPD)	novel004347(MYB)	0.781577	0.118445
CSS0012400(AMPD)	CSS0049199(WRKY)	0.781538	0.118475
CSS0008561(SAM)	novel006196(MYB)	0.781388	0.118595
CSS0029609(APRT)	CSS0005031(bHLH)	0.803336	0.101549
CSS0012400(AMPD)	novel G001642	0.802112	0.102479
CSS0037881(SAM)	CSS0022757(MYB)	0.781071	0.118846
novel_G000140(3-NMTs)	CSS0022757(MYB)	0.780917	0.118969
CSS0029609(APRT)	CSS0049199(WRKY)	0.780899	0.118983
CSS0010870(AMPD)	CSS0014185(bHLH)	0.80032	0.103844
CSS0016252(SAM)	CSS0025246(AP2-EREBP)	0.779671	0.119961
CSS0021809(5’-nT)	CSS0044682(RAS)	0.779558	0.120051
CSS0010870(AMPD)	CSS0037275(SBP)	0.77911	0.120408
CSS0040518(5’-nT)	CSS0028845(MYB)	0.778926	0.120555
CSS0037881(SAM)	CSS0013213(bHLH)	0.799309	0.104616
CSS0034203(SAM-Mtases)	CSS0005269(bHLH)	0.798969	0.104876
CSS0029437(MTR)	novel004846(bHLH)	0.798632	0.105134
CSS0008561(SAM)	CSS0038945(AP2-EREBP)	0.778154	0.121172
novel G000450(TCS1)	CSS0049199(WRKY)	0.778146	0.121179
CSS0016252(SAM)	CSS0034413(AP2-EREBP)	0.778043	0.121261
CSS0016252(SAM)	CSS0026087(C2H2)	0.777714	0.121525
CSS0007115(AMPD)	novel006196(MYB)	0.777661	0.121566
novel G011025(AKD)	CSS0029111(bHLH)	0.796278	0.106943
CSS0005227(5’-nT)	novel G001642	0.795188	0.107784
novel_G000142(9-NMTs)	novel004347(MYB)	0.776614	0.122406
novel_G000140(3-NMTs)	CSS0016011(C2H2)	0.776485	0.122509
CSS0007115(AMPD)	CSS0042790(AP2-EREBP)	0.776472	0.122519
CSS0027992(SAM-Mtases)	CSS0014869(RAS)	0.776267	0.122684
CSS0016252(SAM)	CSS0029111(bHLH)	0.7943	0.10847
novel G007483(GUD)	CSS0022757(MYB)	0.776039	0.122867
CSS0029609(APRT)	CSS0014869(RAS)	0.775376	0.1234
CSS0027992(SAM-Mtases)	novel G001642	0.792292	0.110026
CSS0010870(AMPD)	CSS0029111(bHLH)	0.792185	0.11011
CSS0009658(SAM-Mtases)	novel002300(MYB)	0.774212	0.124337
CSS0016252(SAM)	CSS0037897(MYB)	0.773973	0.12453
novel G000450(TCS1)	CSS0012589(NAC)	0.773876	0.124608
novel_G000140(3-NMTs)	CSS0021988(bHLH)	0.790638	0.111314
CSS0032602(TCS1)	CSS0012589(NAC)	0.772951	0.125355
CSS0029437(MTR)	CSS0038945(AP2-EREBP)	0.772694	0.125562
CSS0014701(SAM-Mtases)	CSS0044682(RAS)	0.772532	0.125693
novel_G008043(APRT)	CSS0013213(bHLH)	0.789348	0.11232
CSS0014701(SAM-Mtases)	CSS0037897(MYB)	0.772157	0.125996
CSS0032602(TCS1)	CSS0038555(AP2-EREBP)	0.771532	0.126502
novel_G008043(APRT)	CSS0001166(AP2-EREBP)	0.770795	0.127099
CSS0008561(SAM)	CSS0025246(AP2-EREBP)	0.77046	0.127372
CSS0041489(SAM)	CSS0038555(AP2-EREBP)	0.770197	0.127585
CSS0007115(AMPD)	novel002300(MYB)	0.769761	0.127939
novel G000139(9-NMTs)	novel004347(MYB)	0.769451	0.128191
CSS0012400(AMPD)	CSS0014869(RAS)	0.769405	0.128228
CSS0040518(5’-nT)	CSS0044682(RAS)	0.769346	0.128277
CSS0005227(5’-nT)	CSS0028041(AP2-EREBP)	0.768427	0.129025
novel_G008043(APRT)	novel002300(MYB)	0.76815	0.129251
CSS0007115(AMPD)	CSS0037897(MYB)	0.76776	0.129569
CSS0005227(5’-nT)	CSS0044064(NAC)	0.767198	0.130027
novel G007483(GUD)	novel006752(MYB)	0.76702	0.130173
novel G000138(TCS1)	CSS0016011(C2H2)	0.766928	0.130247
CSS0032602(TCS1)	CSS0013213(bHLH)	0.788145	0.113262
novel G000449(TCS1)	CSS0032163(MYB)	0.766719	0.130419
CSS0018713(AKD)	CSS0012583(bHLH)	0.787283	0.113938
CSS0010870(AMPD)	CSS0044064(NAC)	0.766182	0.130858
CSS0006651(GUD)	CSS0012589(NAC)	0.765588	0.131344
CSS0008561(SAM)	CSS0029111(bHLH)	0.782073	0.118051
novel_G008043(APRT)	novel006196(MYB)	0.765197	0.131665
CSS0034203(SAM-Mtases)	CSS0049199(WRKY)	0.764273	0.132423
CSS0037881(SAM)	novel002300(MYB)	0.763744	0.132857
CSS0006651(GUD)	CSS0037897(MYB)	0.763658	0.132928
CSS0038815(APRT)	CSS0028845(MYB)	0.763541	0.133024
CSS0029437(MTR)	CSS0005031(bHLH)	0.782072	0.118051
CSS0040518(5’-nT)	CSS0038945(AP2-EREBP)	0.763014	0.133457
CSS0021809(5’-nT)	CSS0022757(MYB)	0.762304	0.134042
CSS0027992(SAM-Mtases)	CSS0032006(ABI3VP1)	0.76217	0.134152
novel G007483(GUD)	CSS0013893(WRKY)	0.762122	0.134192
CSS0018713(AKD)	novel011149(MYB)	0.761989	0.134302
CSS0016252(SAM)	CSS0042790(AP2-EREBP)	0.761671	0.134564
CSS0034203(SAM-Mtases)	CSS0026087(C2H2)	0.761087	0.135046
novel G000450(TCS1)	CSS0041601(Trihelix)	0.760667	0.135394
CSS0029437(MTR)	novel006752(MYB)	0.760521	0.135514
CSS0010870(AMPD)	CSS0043945(Trihelix)	0.76022	0.135763
CSS0010870(AMPD)	CSS0026326(NAC)	0.760152	0.135819
CSS0038815(APRT)	CSS0049199(WRKY)	0.760033	0.135918
CSS0014701(SAM-Mtases)	CSS0038945(AP2-EREBP)	0.75995	0.135986
novel G007483(GUD)	CSS0032006(ABI3VP1)	0.759676	0.136213
CSS0016252(SAM)	CSS0014185(bHLH)	0.781344	0.11863
novel_G008043(APRT)	CSS0041601(Trihelix)	0.758442	0.137236
CSS0012836(AKD)	CSS0038945(AP2-EREBP)	0.757878	0.137704
CSS0029609(APRT)	novel G001642	0.781262	0.118694
novel G007483(GUD)	CSS0016011(C2H2)	0.757435	0.138072
CSS0014701(SAM-Mtases)	CSS0024125(SBP)	0.756944	0.138481
novel G000450(TCS1)	CSS0004820(bHLH)	0.781081	0.118839
CSS0029437(MTR)	CSS0026326(NAC)	0.756401	0.138933
CSS0034203(SAM-Mtases)	CSS0017338(TCP)	0.756218	0.139085
CSS0012400(AMPD)	CSS0015155(AP2-EREBP)	0.755735	0.139488
CSS0029609(APRT)	CSS0012522(AP2-EREBP)	0.755368	0.139793
CSS0041489(SAM)	CSS0012522(AP2-EREBP)	0.755287	0.139861
novel_G000140(3-NMTs)	CSS0002695(AP2-EREBP)	0.754828	0.140244
CSS0012836(AKD)	CSS0005031(bHLH)	0.780539	0.119269
CSS0038815(APRT)	CSS0044682(RAS)	0.754592	0.140441
CSS0037881(SAM)	CSS0029111(bHLH)	0.778542	0.120862
CSS0034203(SAM-Mtases)	novel004846(bHLH)	0.778503	0.120893
CSS0010870(AMPD)	CSS0017338(TCP)	0.753208	0.141599
CSS0009658(SAM-Mtases)	CSS0020622(TCP)	0.752796	0.141944
novel G000449(TCS1)	CSS0032006(ABI3VP1)	0.751756	0.142817
CSS0021809(5’-nT)	CSS0020803(Trihelix)	0.751355	0.143154
novel G007483(GUD)	CSS0024125(SBP)	0.751265	0.14323
CSS0041489(SAM)	CSS0016011(C2H2)	0.750691	0.143712
CSS0012400(AMPD)	CSS0037897(MYB)	0.74981	0.144453
CSS0016252(SAM)	CSS0005607(bHLH)	0.778482	0.12091
CSS0007115(AMPD)	CSS0025246(AP2-EREBP)	0.749478	0.144733
novel_G008043(APRT)	CSS0037275(SBP)	0.748625	0.145453
novel_G008043(APRT)	CSS0028041(AP2-EREBP)	0.748485	0.145571
CSS0014701(SAM-Mtases)	novel004846(bHLH)	0.777379	0.121793
CSS0029609(APRT)	CSS0015155(AP2-EREBP)	0.747923	0.146046
CSS0005227(5’-nT)	CSS0015155(AP2-EREBP)	0.747372	0.146512
CSS0038815(APRT)	novel002300(MYB)	0.747031	0.1468
novel G000138(TCS1)	CSS0037707(RAS)	0.746837	0.146964
CSS0007115(AMPD)	CSS0001166(AP2-EREBP)	0.746801	0.146995
CSS0040518(5’-nT)	CSS0013213(bHLH)	0.776838	0.122226
novel G000138(TCS1)	CSS0038555(AP2-EREBP)	0.746475	0.147272
CSS0012400(AMPD)	CSS0005031(bHLH)	0.776113	0.122808
CSS0009658(SAM-Mtases)	novel004846(bHLH)	0.775337	0.123432
CSS0010870(AMPD)	CSS0026833(RAS)	0.745229	0.148328
CSS0034203(SAM-Mtases)	CSS0014185(bHLH)	0.774438	0.124155
CSS0003599(APRT)	CSS0013213(bHLH)	0.772999	0.125316
novel G000449(TCS1)	CSS0026328(MYB)	0.744753	0.148732
CSS0041489(SAM)	CSS0026328(MYB)	0.744532	0.14892
CSS0034203(SAM-Mtases)	CSS0018314(WRKY)	0.744408	0.149025
CSS0012400(AMPD)	novel011149(MYB)	0.744085	0.1493
CSS0041489(SAM)	novel002300(MYB)	0.744008	0.149366
CSS0014701(SAM-Mtases)	CSS0026326(NAC)	0.743864	0.149488
CSS0034203(SAM-Mtases)	CSS0037839(RAS)	0.742979	0.150241
CSS0009658(SAM-Mtases)	novel011149(MYB)	0.742952	0.150265
CSS0009658(SAM-Mtases)	CSS0029111(bHLH)	0.772275	0.125901
CSS0029609(APRT)	novel006752(MYB)	0.742839	0.150361
CSS0007115(AMPD)	CSS0005607(bHLH)	0.766774	0.130373
CSS0008561(SAM)	novel002300(MYB)	0.741876	0.151183
CSS0021809(5’-nT)	CSS0049199(WRKY)	0.741861	0.151196
novel G000138(TCS1)	CSS0025246(AP2-EREBP)	0.741026	0.151909
CSS0041977(SAM-Mtases)	CSS0044682(RAS)	0.740221	0.152597
CSS0018713(AKD)	CSS0026833(RAS)	0.738991	0.153652
CSS0005227(5’-nT)	CSS0028845(MYB)	0.738987	0.153655
CSS0012836(AKD)	CSS0037897(MYB)	0.738833	0.153787
novel G007483(GUD)	CSS0013027(SBP)	0.738435	0.154128
CSS0010870(AMPD)	CSS0022757(MYB)	0.738415	0.154146
CSS0018713(AKD)	novel004846(bHLH)	0.766607	0.13051
CSS0014701(SAM-Mtases)	CSS0012583(bHLH)	0.76529	0.131588
novel_G008043(APRT)	CSS0015300(MYB)	0.73776	0.154708
CSS0032602(TCS1)	CSS0000465(MYB)	0.737312	0.155094
CSS0012400(AMPD)	CSS0012589(NAC)	0.737089	0.155286
novel_G008043(APRT)	CSS0001631(MYB)	0.737016	0.155348
novel G000449(TCS1)	CSS0043459(MYB)	0.736773	0.155558
CSS0016252(SAM)	CSS0041601(Trihelix)	0.735973	0.156247
CSS0029609(APRT)	CSS0044682(RAS)	0.735966	0.156253
novel G000138(TCS1)	CSS0032006(ABI3VP1)	0.73585	0.156353
CSS0008561(SAM)	CSS0026326(NAC)	0.735802	0.156394
CSS0018713(AKD)	CSS0037897(MYB)	0.73559	0.156577
CSS0016252(SAM)	novel006196(MYB)	0.735219	0.156897
CSS0008561(SAM)	CSS0015300(MYB)	0.735035	0.157056
CSS0010870(AMPD)	CSS0020484(AP2-EREBP)	0.73489	0.157181
novel_G000140(3-NMTs)	CSS0038555(AP2-EREBP)	0.734258	0.157727
CSS0005227(5’-nT)	CSS0043945(Trihelix)	0.733623	0.158276
CSS0012400(AMPD)	CSS0038945(AP2-EREBP)	0.732598	0.159164
CSS0029437(MTR)	novel004347(MYB)	0.732548	0.159207
CSS0007115(AMPD)	CSS0015300(MYB)	0.732288	0.159432
novel_G008043(APRT)	CSS0000465(MYB)	0.731807	0.15985
novel G011025(AKD)	CSS0026012(MYB)	0.7313	0.16029
novel G000139(9-NMTs)	CSS0017338(TCP)	0.730493	0.160991
novel G011025(AKD)	CSS0004820(bHLH)	0.763465	0.133086
CSS0029609(APRT)	CSS0028845(MYB)	0.729755	0.161633
CSS0038815(APRT)	CSS0004820(bHLH)	0.759539	0.136327
CSS0006651(GUD)	CSS0013213(bHLH)	0.757567	0.137962
CSS0027992(SAM-Mtases)	CSS0021988(bHLH)	0.756553	0.138806
novel G007483(GUD)	CSS0001216(bZIP)	0.728206	0.162983
CSS0007115(AMPD)	CSS0038945(AP2-EREBP)	0.728182	0.163004
CSS0016252(SAM)	CSS0021988(bHLH)	0.754722	0.140333
CSS0012836(AKD)	CSS0012589(NAC)	0.727428	0.163662
novel G000450(TCS1)	CSS0037275(SBP)	0.727302	0.163773
novel G000138(TCS1)	CSS0043459(MYB)	0.726943	0.164086
CSS0037881(SAM)	novel011149(MYB)	0.726933	0.164095
CSS0021809(5’-nT)	CSS0024125(SBP)	0.726583	0.164402
novel G000450(TCS1)	CSS0028845(MYB)	0.725358	0.165474
CSS0016252(SAM)	CSS0015300(MYB)	0.725208	0.165605
novel_G000140(3-NMTs)	CSS0026070(bHLH)	0.753644	0.141234
CSS0009658(SAM-Mtases)	CSS0026833(RAS)	0.725023	0.165768
novel G007483(GUD)	CSS0003058(bHLH)	0.753509	0.141348
CSS0032602(TCS1)	CSS0004820(bHLH)	0.749712	0.144536
CSS0014701(SAM-Mtases)	CSS0041601(Trihelix)	0.724208	0.166483
CSS0027992(SAM-Mtases)	CSS0042790(AP2-EREBP)	0.72393	0.166727
CSS0041489(SAM)	CSS0029111(bHLH)	0.748368	0.14567
CSS0006651(GUD)	CSS0005031(bHLH)	0.746727	0.147057
CSS0009658(SAM-Mtases)	CSS0026087(C2H2)	0.723815	0.166828
novel_G008043(APRT)	CSS0025246(AP2-EREBP)	0.723601	0.167016
CSS0007115(AMPD)	CSS0020622(TCP)	0.723423	0.167172
CSS0007115(AMPD)	CSS0029111(bHLH)	0.746327	0.147397
CSS0037881(SAM)	CSS0032163(MYB)	0.722599	0.167898
novel G011025(AKD)	CSS0038555(AP2-EREBP)	0.722273	0.168184
CSS0014701(SAM-Mtases)	novel004347(MYB)	0.722078	0.168356
CSS0003599(APRT)	novel006752(MYB)	0.721532	0.168837
CSS0009658(SAM-Mtases)	CSS0014185(bHLH)	0.745434	0.148154
CSS0018713(AKD)	CSS0022757(MYB)	0.720891	0.169402
CSS0032602(TCS1)	CSS0029111(bHLH)	0.745227	0.148329
novel G007483(GUD)	CSS0029111(bHLH)	0.745188	0.148363
CSS0016252(SAM)	CSS0038945(AP2-EREBP)	0.719615	0.17053
CSS0034203(SAM-Mtases)	CSS0050143(C2H2)	0.718237	0.171749
CSS0041489(SAM)	CSS0032006(ABI3VP1)	0.718042	0.171922
CSS0008561(SAM)	CSS0020622(TCP)	0.717805	0.172132
novel_G000142(9-NMTs)	CSS0017338(TCP)	0.717722	0.172205
CSS0027992(SAM-Mtases)	CSS0016712(NAC)	0.717673	0.172249
novel G000449(TCS1)	CSS0044682(RAS)	0.717416	0.172477
CSS0016252(SAM)	novel011149(MYB)	0.717199	0.172669
novel G007483(GUD)	CSS0012522(AP2-EREBP)	0.716827	0.172999
CSS0010870(AMPD)	novel004347(MYB)	0.716757	0.173062
CSS0010870(AMPD)	CSS0038945(AP2-EREBP)	0.716592	0.173208
CSS0007115(AMPD)	CSS0028041(AP2-EREBP)	0.716124	0.173624
novel_G000142(9-NMTs)	CSS0014869(RAS)	0.715691	0.174009
novel_G000142(9-NMTs)	novel011149(MYB)	0.715664	0.174033
CSS0034203(SAM-Mtases)	CSS0026326(NAC)	0.715531	0.174151
CSS0029609(APRT)	CSS0037897(MYB)	0.71531	0.174348
CSS0005227(5’-nT)	CSS0001216(bZIP)	0.715192	0.174453
novel G007483(GUD)	CSS0013213(bHLH)	0.742874	0.150331
CSS0038815(APRT)	CSS0038945(AP2-EREBP)	0.714698	0.174893
CSS0034203(SAM-Mtases)	CSS0022757(MYB)	0.714555	0.17502
CSS0034203(SAM-Mtases)	CSS0025246(AP2-EREBP)	0.714245	0.175297
CSS0007115(AMPD)	CSS0041601(Trihelix)	0.714089	0.175435
CSS0014701(SAM-Mtases)	CSS0020484(AP2-EREBP)	0.713595	0.175876
CSS0014701(SAM-Mtases)	CSS0011863(MYB)	0.712571	0.17679
CSS0027992(SAM-Mtases)	CSS0035656(MYB)	0.712169	0.177149
CSS0010870(AMPD)	CSS0028845(MYB)	0.711908	0.177382
CSS0003599(APRT)	novel002300(MYB)	0.711779	0.177497
novel G011025(AKD)	novel G001642	0.742102	0.15099
CSS0027992(SAM-Mtases)	CSS0043459(MYB)	0.710724	0.178442
CSS0009658(SAM-Mtases)	CSS0037897(MYB)	0.710687	0.178475
CSS0027992(SAM-Mtases)	CSS0000465(MYB)	0.710244	0.178872
CSS0009658(SAM-Mtases)	CSS0039199(MYB)	0.709873	0.179204
CSS0027992(SAM-Mtases)	CSS0015155(AP2-EREBP)	0.709579	0.179469
CSS0029609(APRT)	novel011149(MYB)	0.709363	0.179662
CSS0010870(AMPD)	CSS0001166(AP2-EREBP)	0.709201	0.179807
novel G007483(GUD)	CSS0002695(AP2-EREBP)	0.707968	0.180915
CSS0018713(AKD)	CSS0020622(TCP)	0.707806	0.181061
novel G007483(GUD)	CSS0043459(MYB)	0.707465	0.181367
novel G000138(TCS1)	CSS0003058(bHLH)	0.741876	0.151182
CSS0018713(AKD)	CSS0012589(NAC)	0.706921	0.181858
CSS0006651(GUD)	CSS0012522(AP2-EREBP)	0.70668	0.182074
CSS0032602(TCS1)	CSS0049199(WRKY)	0.705707	0.182951
novel_G000140(3-NMTs)	novel006752(MYB)	0.705615	0.183034
CSS0034203(SAM-Mtases)	CSS0001631(MYB)	0.705499	0.183139
CSS0006651(GUD)	CSS0013027(SBP)	0.705228	0.183384
CSS0018713(AKD)	CSS0028041(AP2-EREBP)	0.705092	0.183507
CSS0009658(SAM-Mtases)	novel006196(MYB)	0.705051	0.183544
CSS0012400(AMPD)	CSS0044064(NAC)	0.704986	0.183602
CSS0041977(SAM-Mtases)	CSS0038945(AP2-EREBP)	0.70493	0.183653
CSS0041489(SAM)	CSS0013213(bHLH)	0.738347	0.154204
novel_G000140(3-NMTs)	CSS0003058(bHLH)	0.738033	0.154474
CSS0034203(SAM-Mtases)	CSS0018100(SBP)	0.70406	0.184439
novel_G008043(APRT)	CSS0029111(bHLH)	0.729784	0.161608
novel G000450(TCS1)	CSS0013213(bHLH)	0.728824	0.162445
CSS0005227(5’-nT)	CSS0000465(MYB)	0.703034	0.185367
CSS0008561(SAM)	CSS0005031(bHLH)	0.728531	0.1627
novel_G008043(APRT)	CSS0020622(TCP)	0.702595	0.185765
novel G000138(TCS1)	novel002300(MYB)	0.702118	0.186197
novel G000139(9-NMTs)	CSS0014869(RAS)	0.702051	0.186258
novel G000138(TCS1)	CSS0029111(bHLH)	0.728469	0.162754
CSS0018713(AKD)	CSS0026087(C2H2)	0.701784	0.186501
CSS0037881(SAM)	CSS0013893(WRKY)	0.701717	0.186561
CSS0041977(SAM-Mtases)	CSS0014869(RAS)	0.701133	0.187091
novel G000139(9-NMTs)	CSS0020622(TCP)	0.70109	0.18713
CSS0016252(SAM)	CSS0028041(AP2-EREBP)	0.700535	0.187635
CSS0008561(SAM)	novel004347(MYB)	0.700329	0.187822
CSS0009658(SAM-Mtases)	CSS0002339(C2H2)	0.700094	0.188035
CSS0016252(SAM)	CSS0001166(AP2-EREBP)	0.700056	0.18807
CSS0021809(5’-nT)	CSS0038945(AP2-EREBP)	0.6998	0.188302
CSS0029437(MTR)	CSS0037897(MYB)	0.699728	0.188367
CSS0038815(APRT)	CSS0041601(Trihelix)	0.699311	0.188747
CSS0012400(AMPD)	CSS0043945(Trihelix)	0.699246	0.188806
CSS0041489(SAM)	CSS0003058(bHLH)	0.727442	0.163651
CSS0007115(AMPD)	CSS0002339(C2H2)	0.697139	0.190727
novel G000138(TCS1)	CSS0001915(MYB)	0.696903	0.190942
CSS0006651(GUD)	CSS0028041(AP2-EREBP)	0.696699	0.191129
CSS0021809(5’-nT)	CSS0032006(ABI3VP1)	0.696521	0.191291
CSS0018713(AKD)	CSS0014185(bHLH)	0.725204	0.165609
novel G000449(TCS1)	CSS0037707(RAS)	0.696346	0.191451
novel G000138(TCS1)	CSS0012522(AP2-EREBP)	0.69585	0.191905
CSS0009658(SAM-Mtases)	CSS0012589(NAC)	0.695783	0.191966
CSS0041489(SAM)	CSS0022757(MYB)	0.695556	0.192173
CSS0018713(AKD)	CSS0024125(SBP)	0.695198	0.192501
CSS0041977(SAM-Mtases)	CSS0011863(MYB)	0.695171	0.192526
CSS0007115(AMPD)	CSS0028845(MYB)	0.694339	0.193288
novel_G008043(APRT)	CSS0026012(MYB)	0.693986	0.193611
CSS0009658(SAM-Mtases)	CSS0028041(AP2-EREBP)	0.693852	0.193734
CSS0007115(AMPD)	CSS0037275(SBP)	0.693738	0.193839
CSS0009658(SAM-Mtases)	CSS0022757(MYB)	0.693564	0.193998
novel G011025(AKD)	CSS0050143(C2H2)	0.693094	0.194429
novel G011025(AKD)	CSS0012589(NAC)	0.691945	0.195485
CSS0005227(5’-nT)	novel006752(MYB)	0.691826	0.195594
CSS0037881(SAM)	CSS0012589(NAC)	0.691754	0.19566
CSS0007115(AMPD)	CSS0021988(bHLH)	0.72479	0.165972
novel G000450(TCS1)	CSS0007740(Trihelix)	0.690118	0.197166
CSS0029437(MTR)	CSS0039199(MYB)	0.689914	0.197354
CSS0038815(APRT)	CSS0027548(SBP)	0.689796	0.197463
novel_G008043(APRT)	CSS0024125(SBP)	0.689181	0.19803
CSS0041489(SAM)	CSS0044682(RAS)	0.688924	0.198267
novel G000450(TCS1)	CSS0037839(RAS)	0.688763	0.198416
novel G000450(TCS1)	CSS0018314(WRKY)	0.688754	0.198424
novel G000450(TCS1)	CSS0026087(C2H2)	0.688235	0.198904
CSS0041489(SAM)	CSS0043459(MYB)	0.687912	0.199202
CSS0006651(GUD)	CSS0014869(RAS)	0.687776	0.199327
CSS0034203(SAM-Mtases)	CSS0001166(AP2-EREBP)	0.687761	0.199341
CSS0007115(AMPD)	CSS0000465(MYB)	0.68771	0.199388
CSS0040518(5’-nT)	CSS0041601(Trihelix)	0.687349	0.199723
novel G011025(AKD)	CSS0037275(SBP)	0.687249	0.199815
novel_G008043(APRT)	CSS0038945(AP2-EREBP)	0.686905	0.200133
CSS0007115(AMPD)	CSS0001631(MYB)	0.686349	0.200647
CSS0041977(SAM-Mtases)	CSS0025215(MYB)	0.685564	0.201375
novel_G000142(9-NMTs)	CSS0020622(TCP)	0.685509	0.201426
CSS0008561(SAM)	CSS0042790(AP2-EREBP)	0.685399	0.201528
CSS0032602(TCS1)	CSS0020484(AP2-EREBP)	0.685212	0.201701
CSS0012400(AMPD)	CSS0038555(AP2-EREBP)	0.685068	0.201835
CSS0006651(GUD)	CSS0004820(bHLH)	0.724342	0.166365
CSS0027992(SAM-Mtases)	CSS0025246(AP2-EREBP)	0.684296	0.202552
CSS0034203(SAM-Mtases)	CSS0011863(MYB)	0.683689	0.203116
CSS0012836(AKD)	CSS0050143(C2H2)	0.683605	0.203194
novel G007483(GUD)	CSS0043945(Trihelix)	0.683504	0.203287
novel G000138(TCS1)	CSS0021988(bHLH)	0.723897	0.166756
novel G011025(AKD)	CSS0005607(bHLH)	0.723835	0.166811
CSS0027992(SAM-Mtases)	CSS0044064(NAC)	0.682976	0.203778
novel G011025(AKD)	CSS0032006(ABI3VP1)	0.682779	0.203961
CSS0029437(MTR)	CSS0044682(RAS)	0.682486	0.204234
CSS0003599(APRT)	CSS0028845(MYB)	0.682285	0.204421
CSS0038815(APRT)	CSS0037839(RAS)	0.682104	0.20459
CSS0016252(SAM)	CSS0037275(SBP)	0.682017	0.204671
novel G000450(TCS1)	CSS0038945(AP2-EREBP)	0.681958	0.204725
novel_G000140(3-NMTs)	CSS0012589(NAC)	0.681749	0.20492
CSS0006651(GUD)	CSS0002695(AP2-EREBP)	0.681104	0.205521
novel_G000142(9-NMTs)	CSS0025215(MYB)	0.680931	0.205682
CSS0008561(SAM)	CSS0025215(MYB)	0.680588	0.206002
CSS0012400(AMPD)	CSS0020484(AP2-EREBP)	0.680172	0.206391
CSS0029437(MTR)	CSS0034413(AP2-EREBP)	0.679876	0.206667
CSS0027992(SAM-Mtases)	CSS0040693(RAS)	0.679837	0.206703
CSS0032602(TCS1)	CSS0041601(Trihelix)	0.679627	0.206899
CSS0038815(APRT)	CSS0037275(SBP)	0.679582	0.206942
novel G007483(GUD)	CSS0044064(NAC)	0.679089	0.207401
CSS0038815(APRT)	CSS0018314(WRKY)	0.679061	0.207428
CSS0009658(SAM-Mtases)	CSS0034413(AP2-EREBP)	0.678776	0.207694
novel G000139(9-NMTs)	novel011149(MYB)	0.677834	0.208576
CSS0016252(SAM)	CSS0024125(SBP)	0.677445	0.20894
CSS0008561(SAM)	CSS0028845(MYB)	0.677215	0.209155
novel G007483(GUD)	novel011291(MYB)	0.676904	0.209446
CSS0021809(5’-nT)	CSS0012522(AP2-EREBP)	0.67683	0.209516
CSS0034203(SAM-Mtases)	novel004347(MYB)	0.676602	0.20973
CSS0008561(SAM)	CSS0004937(RAS)	0.676302	0.210012
CSS0012400(AMPD)	CSS0032006(ABI3VP1)	0.675907	0.210382
CSS0016252(SAM)	CSS0000465(MYB)	0.67554	0.210727
CSS0016252(SAM)	CSS0002339(C2H2)	0.675352	0.210903
CSS0012836(AKD)	CSS0020484(AP2-EREBP)	0.67495	0.211281
CSS0016252(SAM)	CSS0020622(TCP)	0.674312	0.21188
novel G011025(AKD)	CSS0011863(MYB)	0.674038	0.212137
CSS0009658(SAM-Mtases)	CSS0001166(AP2-EREBP)	0.673371	0.212765
CSS0007115(AMPD)	novel011149(MYB)	0.673247	0.212882
CSS0032602(TCS1)	CSS0026012(MYB)	0.672706	0.213392
CSS0006651(GUD)	CSS0029111(bHLH)	0.722751	0.167764
CSS0012400(AMPD)	CSS0001216(bZIP)	0.672515	0.213571
CSS0029609(APRT)	CSS0044064(NAC)	0.6725	0.213585
CSS0003599(APRT)	novel011149(MYB)	0.671846	0.214202
novel G000449(TCS1)	CSS0015155(AP2-EREBP)	0.671808	0.214238
novel G000450(TCS1)	CSS0020484(AP2-EREBP)	0.671802	0.214244
novel_G000140(3-NMTs)	CSS0037363(bHLH)	0.72105	0.169262
CSS0012400(AMPD)	CSS0012522(AP2-EREBP)	0.671312	0.214706
novel_G000140(3-NMTs)	novel011291(MYB)	0.671026	0.214976
novel G000138(TCS1)	novel011149(MYB)	0.670853	0.21514
CSS0038815(APRT)	CSS0037280(MYB)	0.670703	0.21528
CSS0038815(APRT)	CSS0026087(C2H2)	0.670273	0.215687
novel G000139(9-NMTs)	CSS0004937(RAS)	0.669534	0.216385
CSS0016252(SAM)	CSS0028845(MYB)	0.669457	0.216459
CSS0021809(5’-nT)	CSS0014869(RAS)	0.669188	0.216713
CSS0006651(GUD)	CSS0032006(ABI3VP1)	0.668883	0.217001
CSS0029437(MTR)	CSS0011863(MYB)	0.66867	0.217203
novel G000450(TCS1)	CSS0014185(bHLH)	0.720657	0.169609
novel_G000142(9-NMTs)	CSS0004937(RAS)	0.668056	0.217785
novel_G008043(APRT)	CSS0028845(MYB)	0.668023	0.217816
novel_G008043(APRT)	CSS0021988(bHLH)	0.719661	0.170489
CSS0018713(AKD)	CSS0039199(MYB)	0.667568	0.218247
novel G011025(AKD)	CSS0015155(AP2-EREBP)	0.667467	0.218343
CSS0012836(AKD)	CSS0044064(NAC)	0.666786	0.218988
CSS0012836(AKD)	CSS0043945(Trihelix)	0.666221	0.219525
CSS0012836(AKD)	CSS0026833(RAS)	0.665778	0.219945
CSS0003599(APRT)	CSS0029111(bHLH)	0.715112	0.174524
CSS0010870(AMPD)	CSS0011863(MYB)	0.665422	0.220284
CSS0040518(5’-nT)	novel G001642	0.713241	0.176192
CSS0034203(SAM-Mtases)	CSS0035656(MYB)	0.665019	0.220667
novel G011025(AKD)	CSS0007740(Trihelix)	0.664901	0.22078
CSS0041977(SAM-Mtases)	CSS0020484(AP2-EREBP)	0.664296	0.221355
CSS0006651(GUD)	CSS0037363(bHLH)	0.71113	0.178079
CSS0038815(APRT)	CSS0014185(bHLH)	0.70733	0.181489
CSS0041489(SAM)	novel011149(MYB)	0.664048	0.221591
CSS0012400(AMPD)	CSS0020803(Trihelix)	0.663987	0.221649
CSS0027992(SAM-Mtases)	novel006752(MYB)	0.663834	0.221794
CSS0029437(MTR)	CSS0041601(Trihelix)	0.663675	0.221946
CSS0005227(5’-nT)	CSS0026012(MYB)	0.663311	0.222293
CSS0032602(TCS1)	CSS0013027(SBP)	0.663297	0.222306
CSS0037881(SAM)	CSS0038555(AP2-EREBP)	0.663162	0.222435
CSS0005227(5’-nT)	novel011149(MYB)	0.663099	0.222495
CSS0007115(AMPD)	CSS0026012(MYB)	0.662834	0.222748
CSS0014701(SAM-Mtases)	CSS0022757(MYB)	0.662311	0.223246
CSS0040518(5’-nT)	CSS0029111(bHLH)	0.704586	0.183964
CSS0032602(TCS1)	CSS0038945(AP2-EREBP)	0.662093	0.223455
CSS0021809(5’-nT)	CSS0026833(RAS)	0.661914	0.223625
novel_G000140(3-NMTs)	CSS0026328(MYB)	0.661734	0.223797
novel G000449(TCS1)	CSS0038555(AP2-EREBP)	0.660674	0.22481
CSS0006651(GUD)	CSS0020803(Trihelix)	0.660292	0.225175
CSS0038815(APRT)	CSS0007740(Trihelix)	0.659935	0.225516
CSS0007115(AMPD)	CSS0024125(SBP)	0.659484	0.225948
CSS0029437(MTR)	CSS0024125(SBP)	0.659438	0.225992
CSS0029437(MTR)	CSS0028845(MYB)	0.659236	0.226185
CSS0027992(SAM-Mtases)	CSS0001631(MYB)	0.659155	0.226262
CSS0012836(AKD)	CSS0032006(ABI3VP1)	0.658903	0.226504
novel G000139(9-NMTs)	CSS0025215(MYB)	0.658667	0.22673
novel G000450(TCS1)	CSS0027548(SBP)	0.658619	0.226776
CSS0041977(SAM-Mtases)	CSS0020803(Trihelix)	0.657815	0.227547
CSS0005227(5’-nT)	CSS0041601(Trihelix)	0.657726	0.227632
CSS0014701(SAM-Mtases)	CSS0028845(MYB)	0.657641	0.227714
CSS0040518(5’-nT)	CSS0015155(AP2-EREBP)	0.657524	0.227826
CSS0012836(AKD)	CSS0028845(MYB)	0.65702	0.22831
CSS0016252(SAM)	CSS0001631(MYB)	0.656931	0.228395
CSS0029609(APRT)	CSS0028041(AP2-EREBP)	0.656761	0.228558
CSS0009658(SAM-Mtases)	CSS0024125(SBP)	0.65661	0.228703
novel_G000142(9-NMTs)	CSS0013213(bHLH)	0.704174	0.184336
CSS0012836(AKD)	CSS0012522(AP2-EREBP)	0.655566	0.229706
CSS0018713(AKD)	CSS0002339(C2H2)	0.655373	0.229892
novel G007483(GUD)	CSS0037363(bHLH)	0.704058	0.184441
CSS0032602(TCS1)	CSS0032006(ABI3VP1)	0.654679	0.230559
CSS0018713(AKD)	novel006196(MYB)	0.654619	0.230618
CSS0008561(SAMS)	CSS0022286(MYB)	-0.650135	0.234944
CSS0038815(APRT)	CSS0013213(bHLH)	0.703393	0.185042
CSS0029437(MTR)	CSS0046378(MYB)	-0.650845	0.234257
CSS0040518(5’-nT)	CSS0004820(bHLH)	0.702797	0.185582
CSS0008561(SAMS)	CSS0025542(Trihelix)	-0.651241	0.233875
CSS0041977(SAM-Mtases)	CSS0005646(MYB)	-0.651407	0.233715
CSS0010870(AMPD)	CSS0030254(MYB)	-0.65165	0.23348
CSS0014701(SAM-Mtases)	CSS0005607(bHLH)	0.702005	0.1863
novel G000449(TCS1)	CSS0037908(RAS)	-0.652563	0.232598
novel G000142(9-NMTs)	CSS0044349(MYB)	-0.652582	0.23258
CSS0008561(SAMS)	CSS0016070(WRKY)	-0.652652	0.232512
CSS0027992(SAM-Mtases)	CSS0026457(WRKY)	-0.653368	0.231822
CSS0027992(SAM-Mtases)	CSS0000212(WRKY)	-0.653427	0.231766
CSS0008561(SAMS)	CSS0042139(RAS)	-0.65359	0.231608
novel G011025(AKD)	CSS0032683(MYB)	-0.654502	0.23073
novel G000449(TCS1)	novel G001642	0.700839	0.187358
CSS0034203(SAM-Mtases)	CSS0013213(bHLH)	0.697569	0.190335
novel G000138(TCS1)	CSS0013213(bHLH)	0.696503	0.191308
novel G000450(TCS1)	CSS0046332(bHLH)	0.690534	0.196783
novel G000449(TCS1)	CSS0005839(WRKY)	-0.655758	0.229522
CSS0012400(AMPD)	CSS0033589(AP2-EREBP)	-0.655829	0.229454
novel G007483(GUD)	CSS0026070(bHLH)	0.684827	0.202058
CSS0008561(SAMS)	CSS0041210(AP2-EREBP)	-0.656408	0.228897
CSS0029609(APRT)	CSS0041233(NAC)	-0.656629	0.228685
CSS0008561(SAMS)	CSS0040066(Trihelix)	-0.656708	0.228609
novel G000450(TCS1)	CSS0005607(bHLH)	0.683384	0.203399
novel G000449(TCS1)	CSS0044349(MYB)	-0.658039	0.227332
CSS0016252(SAMS)	CSS0050267(WRKY)	-0.658117	0.227257
novel G000449(TCS1)	CSS0041233(NAC)	-0.658435	0.226952
CSS0018713(AKD)	CSS0026457(WRKY)	-0.658532	0.226859
CSS0014701(SAM-Mtases)	CSS0022053(Tify)	-0.658609	0.226785
novel G008043(APRT)	CSS0027910(ABI3VP1)	-0.659183	0.226236
CSS0012400(AMPD)	CSS0041697(bZIP)	-0.65932	0.226105
novel G000139(9-NMTs)	CSS0008805(bZIP)	-0.659484	0.225948
CSS0027992(SAM-Mtases)	CSS0005269(bHLH)	0.683173	0.203594
CSS0037881(SAMS)	CSS0034509(RAS)	-0.659707	0.225734
CSS0012836(AKD)	CSS0012537(MYB)	-0.659924	0.225527
CSS0029609(APRT)	CSS0014555(MYB)	-0.660423	0.225049
CSS0029437(MTR)	CSS0044349(MYB)	-0.660525	0.224952
CSS0040518(5’-nT)	CSS0014185(bHLH)	0.672665	0.21343
CSS0041977(SAM-Mtases)	CSS0012583(bHLH)	0.671609	0.214425
novel G000140(3-NMTs)	CSS0050351(SBP)	-0.660672	0.224812
CSS0006651(GUD)	CSS0012838(AP2-EREBP)	-0.660763	0.224724
CSS0041489(SAMS)	CSS0049510(SBP)	-0.660829	0.224662
novel G000139(9-NMTs)	CSS0034509(RAS)	-0.661234	0.224274
CSS0005227(5’-nT)	CSS0050351(SBP)	-0.661291	0.22422
novel G008043(APRT)	CSS0038683(AP2-EREBP)	-0.661378	0.224137
novel G000138(TCS1)	CSS0015634(ABI3VP1)	-0.661462	0.224057
CSS0029437(MTR)	CSS0005607(bHLH)	0.668616	0.217254
CSS0032602(TCS1)	CSS0047407(MYB)	-0.661565	0.223959
CSS0018713(AKD)	CSS0049966(MYB)	-0.661823	0.223712
novel G000142(9-NMTs)	CSS0042705(MYB)	-0.661838	0.223698
CSS0021809(5’-nT)	CSS0037326(SBP)	-0.662333	0.223225
novel G000450(TCS1)	CSS0001340(MYB)	-0.662791	0.222789
novel G007483(GUD)	CSS0041210(AP2-EREBP)	-0.662996	0.222593
CSS0010870(AMPD)	CSS0027910(ABI3VP1)	-0.66322	0.222379
CSS0027992(SAM-Mtases)	CSS0050351(SBP)	-0.663506	0.222107
novel G000142(9-NMTs)	CSS0041051(RAS)	-0.663739	0.221886
novel G000140(3-NMTs)	novel006202(MYB)	-0.663984	0.221652
novel G000139(9-NMTs)	CSS0027910(ABI3VP1)	-0.66402	0.221617
CSS0008561(SAM)	CSS0021988(bHLH)	0.66793	0.217904
CSS0027992(SAM-Mtases)	CSS0031905(Tify)	-0.664165	0.221479
novel G011025(AKD)	CSS0015634(ABI3VP1)	-0.66457	0.221094
CSS0027992(SAM-Mtases)	CSS0005031(bHLH)	0.6656	0.220115
novel G011025(AKD)	CSS0041697(bZIP)	-0.664917	0.220764
novel G000139(9-NMTs)	CSS0013213(bHLH)	0.665159	0.220534
CSS0014701(SAM-Mtases)	CSS0037326(SBP)	-0.665092	0.220598
novel G000142(9-NMTs)	CSS0008805(bZIP)	-0.665176	0.220518
CSS0041489(SAMS)	CSS0006785(SBP)	-0.665249	0.220448
novel G000449(TCS1)	novel006202(MYB)	-0.665729	0.219992
CSS0040518(5’-nT)	novel010964(MYB)	-0.66611	0.21963
CSS0012836(AKD)	CSS0020296(AP2-EREBP)	-0.666677	0.219092
CSS0021809(5’-nT)	CSS0029405(TCP)	-0.66676	0.219014
novel G000450(TCS1)	novel G001642	0.664916	0.220765
novel G000138(TCS1)	CSS0026457(WRKY)	-0.666888	0.218892
novel G000450(TCS1)	CSS0029111(bHLH)	0.664222	0.221425
CSS0037881(SAMS)	CSS0027907(SBP)	-0.66707	0.21872
CSS0037881(SAMS)	CSS0026457(WRKY)	-0.667517	0.218295
novel_G000142(9-NMTs)	CSS0029111(bHLH)	0.664071	0.221569
novel G000139(9-NMTs)	novel011291(MYB)	-0.667718	0.218105
CSS0008561(SAMS)	CSS0012537(MYB)	-0.667937	0.217897
CSS0029437(MTR)	CSS0033589(AP2-EREBP)	-0.668113	0.217731
CSS0029609(APRT)	CSS0029405(TCP)	-0.668219	0.21763
CSS0029437(MTR)	CSS0049510(SBP)	-0.668483	0.21738
CSS0034203(SAM-Mtases)	CSS0029111(bHLH)	0.662266	0.22329
CSS0008561(SAMS)	CSS0042242(MYB)	-0.668863	0.21702
novel G000138(TCS1)	CSS0029405(TCP)	-0.668982	0.216908
novel G000139(9-NMTs)	CSS0014555(MYB)	-0.669011	0.21688
CSS0029609(APRT)	CSS0020296(AP2-EREBP)	-0.669015	0.216877
novel G000449(TCS1)	CSS0033024(C2H2)	-0.669347	0.216563
CSS0041977(SAM-Mtases)	CSS0041697(bZIP)	-0.67002	0.215926
CSS0007115(AMPD)	CSS0042242(MYB)	-0.670389	0.215578
CSS0014701(SAM-Mtases)	CSS0043281(MYB)	-0.670793	0.215196
CSS0032602(TCS1)	novel G001642	0.661509	0.224012
CSS0034203(SAM-Mtases)	CSS0014484(SBP)	-0.670975	0.215024
CSS0014701(SAM-Mtases)	CSS0042242(MYB)	-0.671154	0.214855
CSS0029437(MTR)	CSS0013924(RAS)	-0.671193	0.214818
CSS0037881(SAMS)	CSS0012537(MYB)	-0.671706	0.214334
CSS0041489(SAMS)	CSS0014484(SBP)	-0.671875	0.214175
CSS0012836(AKD)	CSS0037908(RAS)	-0.672282	0.213791
CSS0038815(APRT)	CSS0046332(bHLH)	0.656566	0.228745
CSS0012400(AMPD)	CSS0026457(WRKY)	-0.673089	0.213031
CSS0041489(SAMS)	CSS0027907(SBP)	-0.673115	0.213006
CSS0012400(AMPD)	CSS0043281(MYB)	-0.673889	0.212278
CSS0012836(AKD)	CSS0033589(AP2-EREBP)	-0.674029	0.212146
CSS0014701(SAM-Mtases)	CSS0047407(MYB)	-0.674046	0.21213
CSS0014701(SAM-Mtases)	CSS0030254(MYB)	-0.674789	0.211432
CSS0041489(SAMS)	CSS0015634(ABI3VP1)	-0.675335	0.210919
CSS0016252(SAMS)	CSS0003530(AP2-EREBP)	-0.675536	0.21073
CSS0003599(APRT)	novel G001642	0.655629	0.229646
CSS0014701(SAM-Mtases)	CSS0049966(MYB)	-0.675753	0.210526
CSS0029609(APRT)	CSS0032683(MYB)	-0.67611	0.210191
CSS0041977(SAM-Mtases)	CSS0033024(C2H2)	-0.676238	0.210071
CSS0021809(5’-nT)	CSS0005031(bHLH)	0.654805	0.230439
novel G000142(9-NMTs)	CSS0026457(WRKY)	-0.677109	0.209255
CSS0034203(SAM-Mtases)	CSS0028484(AP2-EREBP)	-0.677127	0.209238
CSS0034203(SAM-Mtases)	novel G001642	0.650297	0.234788
CSS0041489(SAMS)	CSS0033589(AP2-EREBP)	-0.677311	0.209066
novel G007483(GUD)	CSS0014484(SBP)	-0.677533	0.208857
CSS0009658(SAM-Mtases)	CSS0027907(SBP)	-0.677664	0.208735
novel G000449(TCS1)	CSS0029405(TCP)	-0.677894	0.208519
CSS0037881(SAMS)	CSS0043281(MYB)	-0.67812	0.208308
novel G000139(9-NMTs)	CSS0005646(MYB)	-0.67853	0.207925
novel G000138(TCS1)	CSS0000158(bHLH)	-0.651232	0.233884
CSS0005227(5’-nT)	CSS0032683(MYB)	-0.679245	0.207256
novel G000139(9-NMTs)	CSS0042705(MYB)	-0.679309	0.207196
novel G000140(3-NMTs)	CSS0039244(bHLH)	-0.651652	0.233478
CSS0007115(AMPD)	CSS0003530(AP2-EREBP)	-0.680285	0.206285
CSS0034203(SAM-Mtases)	CSS0000689(AP2-EREBP)	-0.680689	0.205908
CSS0041977(SAM-Mtases)	CSS0007365(ABI3VP1)	-0.680991	0.205627
novel G008043(APRT)	CSS0042242(MYB)	-0.681098	0.205527
CSS0038815(APRT)	CSS0014555(MYB)	-0.681308	0.205331
CSS0018713(AKD)	CSS0038683(AP2-EREBP)	-0.681551	0.205104
CSS0041489(SAMS)	CSS0012838(AP2-EREBP)	-0.682115	0.204579
novel G000138(TCS1)	CSS0043247(bHLH)	-0.655005	0.230246
novel G000449(TCS1)	CSS0049510(SBP)	-0.682258	0.204446
novel G000138(TCS1)	CSS0027910(ABI3VP1)	-0.682262	0.204442
CSS0029609(APRT)	CSS0046011(MYB)	-0.682856	0.203889
CSS0012400(AMPD)	CSS0046011(MYB)	-0.682947	0.203805
novel G000142(9-NMTs)	CSS0029840(NAC)	-0.683302	0.203475
CSS0014701(SAM-Mtases)	CSS0027638(ABI3VP1)	-0.683474	0.203315
CSS0010870(AMPD)	CSS0037908(RAS)	-0.684206	0.202634
CSS0027992(SAM-Mtases)	CSS0037963(bHLH)	-0.655165	0.230092
CSS0041977(SAM-Mtases)	CSS0034115(TCP)	-0.68483	0.202056
CSS0008561(SAMS)	CSS0018593(MYB)	-0.685647	0.201298
novel G000138(TCS1)	CSS0029438(bHLH)	-0.655567	0.229705
CSS0009658(SAM-Mtases)	CSS0007365(ABI3VP1)	-0.685825	0.201133
novel G000450(TCS1)	novel010964(MYB)	-0.685949	0.201018
CSS0029437(MTR)	CSS0037326(SBP)	-0.68619	0.200795
CSS0003599(APRT)	CSS0050351(SBP)	-0.687084	0.199968
novel G000138(TCS1)	CSS0012537(MYB)	-0.687303	0.199765
CSS0012836(AKD)	CSS0043281(MYB)	-0.687696	0.199402
CSS0014701(SAM-Mtases)	CSS0003530(AP2-EREBP)	-0.688175	0.198958
CSS0009658(SAM-Mtases)	CSS0038683(AP2-EREBP)	-0.688388	0.198762
CSS0009658(SAM-Mtases)	CSS0034420(MYB)	-0.688969	0.198226
novel G007483(GUD)	CSS0009013(C2H2)	-0.689214	0.198
CSS0041489(SAMS)	CSS0029405(TCP)	-0.689379	0.197848
CSS0034203(SAM-Mtases)	CSS0022053(Tify)	-0.689515	0.197722
CSS0021809(5’-nT)	CSS0037908(RAS)	-0.689889	0.197377
novel G007483(GUD)	CSS0043281(MYB)	-0.690518	0.196798
novel G008043(APRT)	novel006202(MYB)	-0.690757	0.196578
CSS0016252(SAM)	CSS0025308(bHLH)	-0.656344	0.228958
CSS0041977(SAM-Mtases)	CSS0003530(AP2-EREBP)	-0.690866	0.196477
CSS0016252(SAMS)	CSS0043636(bHLH)	-0.658028	0.227342
novel G007483(GUD)	CSS0034509(RAS)	-0.691216	0.196156
novel G000142(9-NMTs)	CSS0034509(RAS)	-0.691662	0.195745
novel G008043(APRT)	CSS0031287(bHLH)	-0.659591	0.225846
novel G000142(9-NMTs)	CSS0014555(MYB)	-0.69347	0.194084
novel G000138(TCS1)	CSS0012838(AP2-EREBP)	-0.693734	0.193843
CSS0008561(SAMS)	CSS0043636(bHLH)	-0.660536	0.224941
CSS0012836(AKD)	CSS0041697(bZIP)	-0.694592	0.193056
CSS0012836(AKD)	CSS0046011(MYB)	-0.695252	0.192452
CSS0012400(AMPD)	CSS0027638(ABI3VP1)	-0.695257	0.192447
CSS0005227(5’-nT)	CSS0049966(MYB)	-0.69532	0.192389
CSS0029437(MTR)	CSS0019569(bHLH)	-0.660664	0.224819
CSS0014701(SAM-Mtases)	CSS0033589(AP2-EREBP)	-0.696318	0.191476
CSS0041977(SAM-Mtases)	CSS0028484(AP2-EREBP)	-0.697445	0.190447
novel G007483(GUD)	CSS0006785(SBP)	-0.69754	0.190361
novel G000139(9-NMTs)	CSS0014484(SBP)	-0.697609	0.190298
CSS0007115(AMPD)	CSS0032436(bZIP)	-0.697863	0.190066
CSS0029437(MTR)	CSS0042242(MYB)	-0.698327	0.189643
novel G000142(9-NMTs)	CSS0005646(MYB)	-0.698336	0.189635
CSS0029437(MTR)	novel008036(bHLH)	-0.664115	0.221527
CSS0041489(SAMS)	CSS0027910(ABI3VP1)	-0.698944	0.189081
novel G008043(APRT)	CSS0032436(bZIP)	-0.699802	0.1883
CSS0040518(5’-nT)	CSS0047407(MYB)	-0.699976	0.188142
novel G000139(9-NMTs)	CSS0003530(AP2-EREBP)	-0.700691	0.187492
CSS0012836(AKD)	CSS0027638(ABI3VP1)	-0.700698	0.187486
novel G007483(GUD)	CSS0007365(ABI3VP1)	-0.700828	0.187368
CSS0007115(AMPD)	CSS0031287(bHLH)	-0.664945	0.220738
CSS0007115(AMPD)	CSS0038683(AP2-EREBP)	-0.701363	0.186883
novel G000138(TCS1)	CSS0005839(WRKY)	-0.702137	0.18618
CSS0032602(TCS1)	CSS0031620(Tify)	-0.702191	0.186132
novel G000142(9-NMTs)	CSS0027910(ABI3VP1)	-0.70235	0.185987
novel G000449(TCS1)	CSS0027907(SBP)	-0.702467	0.185881
CSS0029437(MTR)	CSS0050267(WRKY)	-0.702501	0.18585
novel G008043(APRT)	CSS0044169(bHLH)	-0.666797	0.218978
novel G011025(AKD)	CSS0034420(MYB)	-0.703812	0.184663
CSS0014701(SAM-Mtases)	CSS0012537(MYB)	-0.703966	0.184524
CSS0027992(SAM-Mtases)	CSS0014484(SBP)	-0.704141	0.184366
CSS0016252(SAMS)	CSS0019569(bHLH)	-0.667007	0.218779
CSS0016252(SAMS)	CSS0042242(MYB)	-0.704839	0.183735
CSS0021809(5’-nT)	CSS0031620(Tify)	-0.704944	0.183641
CSS0007115(AMPD)	CSS0027910(ABI3VP1)	-0.705457	0.183177
CSS0018713(AKD)	CSS0034420(MYB)	-0.705959	0.182724
novel G000449(TCS1)	CSS0030915(MYB)	-0.7064	0.182327
CSS0032602(TCS1)	CSS0014555(MYB)	-0.707364	0.181458
novel G000138(TCS1)	CSS0006785(SBP)	-0.707522	0.181317
CSS0009658(SAM-Mtases)	CSS0041210(AP2-EREBP)	-0.708032	0.180857
CSS0029609(APRT)	CSS0041697(bZIP)	-0.708317	0.180602
CSS0027992(SAM-Mtases)	CSS0010510(Tify)	-0.708506	0.180431
novel G000138(TCS1)	CSS0041233(NAC)	-0.709225	0.179786
CSS0007115(AMPD)	CSS0027907(SBP)	-0.709383	0.179644
novel G000450(TCS1)	CSS0041697(bZIP)	-0.709482	0.179555
CSS0008561(SAMS)	CSS0031287(bHLH)	-0.667658	0.218162
CSS0003599(APRT)	CSS0015634(ABI3VP1)	-0.710202	0.17891
CSS0040518(5’-nT)	CSS0014555(MYB)	-0.710499	0.178643
CSS0027992(SAM-Mtases)	CSS0043281(MYB)	-0.711164	0.178048
CSS0006651(GUD)	CSS0041051(RAS)	-0.711192	0.178023
novel G000449(TCS1)	CSS0034509(RAS)	-0.711447	0.177795
CSS0027992(SAM-Mtases)	CSS0043247(bHLH)	-0.66869	0.217184
CSS0029609(APRT)	CSS0050351(SBP)	-0.711844	0.17744
CSS0041977(SAM-Mtases)	CSS0049510(SBP)	-0.712061	0.177245
novel G000449(TCS1)	CSS0043247(bHLH)	-0.670883	0.215111
CSS0018713(AKD)	novel009134(MYB)	-0.712627	0.17674
novel G011025(AKD)	CSS0010595(SBP)	-0.712917	0.17648
novel G007483(GUD)	CSS0027638(ABI3VP1)	-0.713219	0.176211
novel G000139(9-NMTs)	CSS0015634(ABI3VP1)	-0.71323	0.176201
novel G000450(TCS1)	CSS0039244(bHLH)	-0.672478	0.213606
novel G000138(TCS1)	CSS0030915(MYB)	-0.713738	0.175748
CSS0010870(AMPD)	CSS0015634(ABI3VP1)	-0.713854	0.175645
CSS0021809(5’-nT)	CSS0014555(MYB)	-0.714383	0.175173
CSS0032602(TCS1)	CSS0049966(MYB)	-0.714523	0.175048
CSS0027992(SAM-Mtases)	CSS0015634(ABI3VP1)	-0.714559	0.175017
CSS0012836(AKD)	CSS0026457(WRKY)	-0.714983	0.174638
novel G000142(9-NMTs)	CSS0030616(MYB)	-0.715423	0.174247
CSS0008561(SAMS)	CSS0008805(bZIP)	-0.715449	0.174224
CSS0021809(5’-nT)	CSS0029840(NAC)	-0.71607	0.173672
CSS0007115(AMPD)	CSS0047407(MYB)	-0.716748	0.17307
novel G000142(9-NMTs)	CSS0003530(AP2-EREBP)	-0.716958	0.172884
CSS0008561(SAMS)	CSS0032436(bZIP)	-0.717514	0.17239
CSS0014701(SAM-Mtases)	CSS0029840(NAC)	-0.717707	0.172219
novel G008043(APRT)	CSS0015634(ABI3VP1)	-0.717947	0.172006
CSS0038815(APRT)	CSS0041697(bZIP)	-0.718153	0.171824
CSS0038815(APRT)	novel010964(MYB)	-0.718316	0.17168
novel G000139(9-NMTs)	CSS0030616(MYB)	-0.718343	0.171656
CSS0003599(APRT)	CSS0013924(RAS)	-0.7188	0.17125
CSS0041489(SAMS)	CSS0027638(ABI3VP1)	-0.718877	0.171183
novel G008043(APRT)	novel008036(bHLH)	-0.675752	0.210527
CSS0029609(APRT)	CSS0025568(bHLH)	-0.676854	0.209493
CSS0014701(SAM-Mtases)	novel009134(MYB)	-0.720217	0.169997
CSS0027992(SAM-Mtases)	CSS0013924(RAS)	-0.720802	0.169481
CSS0012400(AMPD)	CSS0039244(bHLH)	-0.677179	0.209189
CSS0018713(AKD)	CSS0027907(SBP)	-0.72097	0.169333
CSS0005227(5’-nT)	CSS0025568(bHLH)	-0.679149	0.207346
CSS0014701(SAM-Mtases)	CSS0019127(bZIP)	-0.721401	0.168953
CSS0018713(AKD)	CSS0007365(ABI3VP1)	-0.722145	0.168297
novel G007483(GUD)	CSS0050351(SBP)	-0.722753	0.167761
novel G000138(TCS1)	CSS0033589(AP2-EREBP)	-0.722794	0.167725
novel G000139(9-NMTs)	CSS0026070(bHLH)	-0.67989	0.206653
CSS0027992(SAM-Mtases)	novel009134(MYB)	-0.723414	0.167181
CSS0029609(APRT)	CSS0049510(SBP)	-0.723421	0.167175
CSS0021809(5’-nT)	CSS0007365(ABI3VP1)	-0.72439	0.166323
CSS0016252(SAMS)	CSS0047407(MYB)	-0.725832	0.165059
CSS0029609(APRT)	CSS0016070(WRKY)	-0.726292	0.164656
novel G000449(TCS1)	CSS0000158(bHLH)	-0.682172	0.204526
CSS0041977(SAM-Mtases)	CSS0034420(MYB)	-0.726862	0.164157
CSS0010870(AMPD)	CSS0032683(MYB)	-0.727445	0.163648
CSS0029609(APRT)	CSS0041051(RAS)	-0.727601	0.163512
CSS0016252(SAMS)	CSS0038683(AP2-EREBP)	-0.727705	0.16342
CSS0016252(SAMS)	CSS0001340(MYB)	-0.727924	0.163229
CSS0009658(SAM-Mtases)	CSS0014555(MYB)	-0.728655	0.162591
novel G000138(TCS1)	CSS0039244(bHLH)	-0.684284	0.202563
novel G000140(3-NMTs)	CSS0020296(AP2-EREBP)	-0.729129	0.162178
CSS0029437(MTR)	CSS0007365(ABI3VP1)	-0.729152	0.162159
CSS0038815(APRT)	CSS0047407(MYB)	-0.729229	0.162092
CSS0008561(SAMS)	CSS0036919(MYB)	-0.730243	0.161208
CSS0029437(MTR)	CSS0012537(MYB)	-0.730924	0.160617
CSS0029609(APRT)	CSS0041210(AP2-EREBP)	-0.731027	0.160527
CSS0007115(AMPD)	novel006202(MYB)	-0.731092	0.16047
novel G000142(9-NMTs)	CSS0014484(SBP)	-0.731232	0.160349
novel G011025(AKD)	novel006202(MYB)	-0.731243	0.160339
CSS0008561(SAM)	CSS0025308(bHLH)	-0.685732	0.201219
novel G011025(AKD)	CSS0013924(RAS)	-0.731517	0.160101
CSS0041489(SAMS)	CSS0041233(NAC)	-0.732309	0.159414
CSS0014701(SAM-Mtases)	CSS0038683(AP2-EREBP)	-0.7324	0.159336
novel G008043(APRT)	CSS0027907(SBP)	-0.732514	0.159237
CSS0007115(AMPD)	CSS0007365(ABI3VP1)	-0.732978	0.158835
CSS0021809(5’-nT)	CSS0041051(RAS)	-0.733157	0.15868
CSS0006651(GUD)	novel006202(MYB)	-0.733625	0.158274
CSS0009658(SAM-Mtases)	novel009134(MYB)	-0.734861	0.157206
CSS0041489(SAMS)	CSS0043281(MYB)	-0.734914	0.157161
novel G000142(9-NMTs)	CSS0040066(Trihelix)	-0.735001	0.157085
CSS0018713(AKD)	CSS0011668(bHLH)	-0.690852	0.19649
CSS0016252(SAMS)	novel006202(MYB)	-0.736517	0.155778
CSS0008561(SAMS)	CSS0014555(MYB)	-0.737256	0.155142
novel G000450(TCS1)	novel006202(MYB)	-0.737277	0.155124
CSS0005227(5’-nT)	CSS0013924(RAS)	-0.737466	0.154961
CSS0032602(TCS1)	CSS0013924(RAS)	-0.737857	0.154625
CSS0008561(SAMS)	CSS0029840(NAC)	-0.738152	0.154372
CSS0014701(SAM-Mtases)	CSS0000689(AP2-EREBP)	-0.738513	0.154062
CSS0008561(SAMS)	CSS0026457(WRKY)	-0.738714	0.153889
CSS0008561(SAMS)	CSS0039653(ABI3VP1)	-0.738938	0.153697
CSS0014701(SAM-Mtases)	CSS0013924(RAS)	-0.739145	0.15352
CSS0016252(SAMS)	novel008036(bHLH)	-0.69094	0.196409
novel G000139(9-NMTs)	CSS0032436(bZIP)	-0.739573	0.153153
CSS0016252(SAMS)	CSS0032436(bZIP)	-0.739827	0.152935
CSS0012400(AMPD)	CSS0032683(MYB)	-0.740038	0.152755
CSS0014701(SAM-Mtases)	CSS0011668(bHLH)	-0.692114	0.19533
CSS0008561(SAMS)	CSS0041051(RAS)	-0.740264	0.152561
novel G000450(TCS1)	CSS0014555(MYB)	-0.740672	0.152211
novel G007483(GUD)	CSS0046011(MYB)	-0.740919	0.152
CSS0010870(AMPD)	CSS0044169(bHLH)	-0.69379	0.193791
CSS0005227(5’-nT)	CSS0041697(bZIP)	-0.74134	0.151641
CSS0012400(AMPD)	CSS0025568(bHLH)	-0.696174	0.191609
CSS0005227(5’-nT)	CSS0027910(ABI3VP1)	-0.742292	0.150828
CSS0016252(SAMS)	CSS0027910(ABI3VP1)	-0.74239	0.150744
CSS0007115(AMPD)	CSS0001340(MYB)	-0.742479	0.150668
CSS0018713(AKD)	CSS0041210(AP2-EREBP)	-0.742714	0.150468
CSS0006651(GUD)	CSS0016070(WRKY)	-0.743107	0.150133
CSS0041977(SAM-Mtases)	CSS0044349(MYB)	-0.743519	0.149782
CSS0005227(5’-nT)	CSS0014555(MYB)	-0.743876	0.149478
CSS0006651(GUD)	CSS0014484(SBP)	-0.744755	0.148731
CSS0012400(AMPD)	CSS0014555(MYB)	-0.745194	0.148358
CSS0016252(SAMS)	CSS0027907(SBP)	-0.745225	0.148331
CSS0005227(5’-nT)	CSS0015634(ABI3VP1)	-0.745669	0.147954
CSS0016252(SAMS)	CSS0049966(MYB)	-0.747274	0.146594
CSS0021809(5’-nT)	CSS0033589(AP2-EREBP)	-0.747368	0.146515
CSS0037881(SAMS)	CSS0015634(ABI3VP1)	-0.747493	0.14641
novel G000139(9-NMTs)	CSS0040066(Trihelix)	-0.747623	0.1463
CSS0021809(5’-nT)	CSS0041210(AP2-EREBP)	-0.747936	0.146035
CSS0006651(GUD)	CSS0041210(AP2-EREBP)	-0.748286	0.145739
novel G000140(3-NMTs)	CSS0029405(TCP)	-0.748696	0.145393
CSS0009658(SAM-Mtases)	CSS0011668(bHLH)	-0.698592	0.189402
novel G000139(9-NMTs)	CSS0042242(MYB)	-0.749234	0.144939
CSS0034203(SAM-Mtases)	CSS0039244(bHLH)	-0.703465	0.184977
novel G007483(GUD)	CSS0012838(AP2-EREBP)	-0.749906	0.144373
CSS0041489(SAMS)	CSS0020296(AP2-EREBP)	-0.750335	0.144011
novel G000142(9-NMTs)	CSS0015634(ABI3VP1)	-0.750493	0.143879
CSS0041977(SAM-Mtases)	CSS0032436(bZIP)	-0.750584	0.143802
novel G000142(9-NMTs)	CSS0029144(bHLH)	-0.704347	0.18418
CSS0041489(SAMS)	CSS0039244(bHLH)	-0.709933	0.179151
CSS0038815(APRT)	CSS0014484(SBP)	-0.75218	0.142461
CSS0040518(5’-nT)	CSS0041697(bZIP)	-0.752258	0.142395
novel G000138(TCS1)	CSS0027638(ABI3VP1)	-0.752404	0.142274
novel G000449(TCS1)	CSS0037326(SBP)	-0.752698	0.142027
CSS0007115(AMPD)	CSS0049966(MYB)	-0.753379	0.141456
CSS0012836(AKD)	CSS0016070(WRKY)	-0.753828	0.141081
CSS0021809(5’-nT)	CSS0012537(MYB)	-0.754116	0.14084
CSS0007115(AMPD)	CSS0015634(ABI3VP1)	-0.754413	0.140592
CSS0009658(SAM-Mtases)	CSS0028484(AP2-EREBP)	-0.754588	0.140445
novel G008043(APRT)	CSS0043636(bHLH)	-0.711783	0.177494
CSS0018713(AKD)	CSS0028484(AP2-EREBP)	-0.755031	0.140075
CSS0016252(SAMS)	CSS0007365(ABI3VP1)	-0.755284	0.139863
CSS0021809(5’-nT)	CSS0049510(SBP)	-0.755294	0.139855
CSS0018713(AKD)	CSS0014555(MYB)	-0.755856	0.139386
CSS0029437(MTR)	CSS0003530(AP2-EREBP)	-0.756033	0.139239
CSS0007115(AMPD)	CSS0043636(bHLH)	-0.712129	0.177184
CSS0029437(MTR)	CSS0030254(MYB)	-0.756361	0.138966
novel G000139(9-NMTs)	CSS0034420(MYB)	-0.757045	0.138397
CSS0012400(AMPD)	CSS0016070(WRKY)	-0.757115	0.138338
novel G000450(TCS1)	CSS0014484(SBP)	-0.757198	0.138269
CSS0009658(SAM-Mtases)	CSS0037908(RAS)	-0.757305	0.13818
CSS0032602(TCS1)	novel006202(MYB)	-0.757341	0.13815
CSS0008561(SAMS)	CSS0046378(MYB)	-0.757596	0.137938
CSS0008561(SAMS)	CSS0034420(MYB)	-0.757729	0.137828
CSS0008561(SAMS)	CSS0019127(bZIP)	-0.75809	0.137528
CSS0029437(MTR)	CSS0019127(bZIP)	-0.75814	0.137486
CSS0029437(MTR)	CSS0016070(WRKY)	-0.758262	0.137385
CSS0034203(SAM-Mtases)	CSS0034420(MYB)	-0.758691	0.137029
novel G008043(APRT)	CSS0032683(MYB)	-0.7588	0.136939
CSS0014701(SAM-Mtases)	CSS0032436(bZIP)	-0.759153	0.136646
CSS0005227(5’-nT)	CSS0010595(SBP)	-0.759716	0.13618
CSS0012400(AMPD)	CSS0031620(Tify)	-0.759777	0.13613
CSS0016252(SAMS)	CSS0010962(bHLH)	-0.72006	0.170137
CSS0027992(SAM-Mtases)	CSS0033589(AP2-EREBP)	-0.760111	0.135853
CSS0021809(5’-nT)	CSS0027638(ABI3VP1)	-0.760314	0.135685
CSS0027992(SAM-Mtases)	CSS0031620(Tify)	-0.760443	0.135579
CSS0014701(SAM-Mtases)	CSS0049510(SBP)	-0.760586	0.13546
CSS0010870(AMPD)	novel006202(MYB)	-0.760587	0.135459
novel G000142(9-NMTs)	CSS0032436(bZIP)	-0.761321	0.134853
CSS0012836(AKD)	CSS0014555(MYB)	-0.761467	0.134733
CSS0021809(5’-nT)	CSS0020296(AP2-EREBP)	-0.76171	0.134532
CSS0014701(SAM-Mtases)	CSS0034115(TCP)	-0.761851	0.134415
novel G000142(9-NMTs)	CSS0042242(MYB)	-0.76203	0.134268
CSS0027992(SAM-Mtases)	CSS0025568(bHLH)	-0.720182	0.170028
CSS0029437(MTR)	CSS0029840(NAC)	-0.763362	0.133171
novel G000139(9-NMTs)	CSS0032683(MYB)	-0.763564	0.133005
CSS0029609(APRT)	CSS0013924(RAS)	-0.763689	0.132902
CSS0007115(AMPD)	novel008036(bHLH)	-0.720955	0.169346
CSS0038815(APRT)	novel006202(MYB)	-0.763788	0.132821
novel G008043(APRT)	CSS0007365(ABI3VP1)	-0.764509	0.132229
CSS0041977(SAM-Mtases)	CSS0041210(AP2-EREBP)	-0.764611	0.132145
novel G000139(9-NMTs)	CSS0041697(bZIP)	-0.764856	0.131944
novel G000139(9-NMTs)	CSS0039653(ABI3VP1)	-0.765038	0.131795
novel G000449(TCS1)	CSS0029840(NAC)	-0.765222	0.131644
CSS0018713(AKD)	CSS0037908(RAS)	-0.765756	0.131206
CSS0006651(GUD)	CSS0013924(RAS)	-0.765782	0.131185
novel G000142(9-NMTs)	CSS0039653(ABI3VP1)	-0.766354	0.130717
CSS0029609(APRT)	CSS0031620(Tify)	-0.766394	0.130684
novel G008043(APRT)	CSS0047407(MYB)	-0.766549	0.130558
novel G000138(TCS1)	CSS0020296(AP2-EREBP)	-0.767152	0.130065
novel G007483(GUD)	CSS0049510(SBP)	-0.76748	0.129797
CSS0003599(APRT)	CSS0027910(ABI3VP1)	-0.767528	0.129758
CSS0041977(SAM-Mtases)	CSS0020296(AP2-EREBP)	-0.767562	0.12973
CSS0038815(APRT)	CSS0049510(SBP)	-0.767784	0.129549
CSS0029437(MTR)	CSS0027907(SBP)	-0.767929	0.12943
CSS0009658(SAM-Mtases)	CSS0032683(MYB)	-0.768863	0.12867
CSS0029437(MTR)	CSS0050351(SBP)	-0.768904	0.128636
novel G000142(9-NMTs)	CSS0010962(bHLH)	-0.721051	0.169261
CSS0010870(AMPD)	CSS0001340(MYB)	-0.769515	0.12814
CSS0029609(APRT)	CSS0007365(ABI3VP1)	-0.7696	0.12807
novel G000140(3-NMTs)	CSS0013924(RAS)	-0.769672	0.128012
novel G000139(9-NMTs)	CSS0029144(bHLH)	-0.723371	0.167218
CSS0021809(5’-nT)	CSS0043281(MYB)	-0.77114	0.12682
CSS0041977(SAM-Mtases)	CSS0038683(AP2-EREBP)	-0.77192	0.126188
CSS0041977(SAM-Mtases)	CSS0010595(SBP)	-0.77204	0.126091
CSS0012400(AMPD)	CSS0050351(SBP)	-0.77205	0.126083
novel G000142(9-NMTs)	CSS0025542(Trihelix)	-0.772163	0.125991
CSS0009658(SAM-Mtases)	CSS0016070(WRKY)	-0.773899	0.124589
novel G000142(9-NMTs)	CSS0034420(MYB)	-0.774179	0.124363
novel G000142(9-NMTs)	CSS0041697(bZIP)	-0.77419	0.124355
CSS0029609(APRT)	CSS0015634(ABI3VP1)	-0.774478	0.124123
novel G000142(9-NMTs)	CSS0043636(bHLH)	-0.726537	0.164441
CSS0037881(SAMS)	novel006202(MYB)	-0.774662	0.123975
novel G000449(TCS1)	CSS0032683(MYB)	-0.775507	0.123295
CSS0029437(MTR)	CSS0032436(bZIP)	-0.775738	0.123109
CSS0040518(5’-nT)	CSS0049510(SBP)	-0.776251	0.122697
CSS0041977(SAM-Mtases)	CSS0041051(RAS)	-0.776314	0.122647
novel G000449(TCS1)	CSS0014484(SBP)	-0.776858	0.12221
CSS0006651(GUD)	CSS0034509(RAS)	-0.777287	0.121867
CSS0007115(AMPD)	CSS0019127(bZIP)	-0.777534	0.121669
CSS0034203(SAM-Mtases)	CSS0031620(Tify)	-0.777653	0.121573
CSS0041977(SAM-Mtases)	CSS0046011(MYB)	-0.777732	0.12151
CSS0038815(APRT)	CSS0031620(Tify)	-0.77826	0.121088
CSS0041977(SAM-Mtases)	CSS0027907(SBP)	-0.779473	0.120119
CSS0007115(AMPD)	CSS0032683(MYB)	-0.780147	0.119582
CSS0009658(SAM-Mtases)	CSS0041051(RAS)	-0.78024	0.119507
novel G007483(GUD)	CSS0027907(SBP)	-0.780495	0.119305
CSS0012836(AKD)	CSS0032683(MYB)	-0.780817	0.119049
novel G008043(APRT)	CSS0037908(RAS)	-0.780877	0.119001
CSS0007115(AMPD)	CSS0010962(bHLH)	-0.728891	0.162386
CSS0010870(AMPD)	CSS0025308(bHLH)	-0.731349	0.160247
CSS0029437(MTR)	CSS0000689(AP2-EREBP)	-0.781569	0.118451
novel G000139(9-NMTs)	CSS0010962(bHLH)	-0.73508	0.157017
CSS0018713(AKD)	novel008036(bHLH)	-0.739494	0.15322
CSS0007115(AMPD)	CSS0041210(AP2-EREBP)	-0.783158	0.11719
CSS0008561(SAMS)	novel006202(MYB)	-0.783211	0.117149
CSS0032602(TCS1)	CSS0014484(SBP)	-0.783482	0.116934
novel G000138(TCS1)	CSS0043281(MYB)	-0.783578	0.116858
CSS0014701(SAM-Mtases)	CSS0050351(SBP)	-0.78367	0.116786
CSS0037881(SAMS)	CSS0014484(SBP)	-0.784396	0.116212
novel G000450(TCS1)	CSS0047407(MYB)	-0.784414	0.116197
CSS0021809(5’-nT)	CSS0025568(bHLH)	-0.740092	0.152708
CSS0037881(SAMS)	CSS0029405(TCP)	-0.785181	0.115592
CSS0037881(SAMS)	CSS0027910(ABI3VP1)	-0.786564	0.114504
CSS0021809(5’-nT)	CSS0026457(WRKY)	-0.787466	0.113795
CSS0014701(SAM-Mtases)	CSS0026457(WRKY)	-0.787729	0.113588
CSS0018713(AKD)	CSS0032683(MYB)	-0.788798	0.112751
novel G008043(APRT)	CSS0019127(bZIP)	-0.788942	0.112639
CSS0041977(SAM-Mtases)	CSS0027638(ABI3VP1)	-0.789032	0.112568
CSS0041977(SAM-Mtases)	CSS0014555(MYB)	-0.789466	0.112229
CSS0041977(SAM-Mtases)	CSS0031620(Tify)	-0.790005	0.111807
novel G000142(9-NMTs)	CSS0018593(MYB)	-0.790044	0.111777
CSS0041489(SAMS)	CSS0050351(SBP)	-0.790156	0.111689
CSS0032602(TCS1)	CSS0041051(RAS)	-0.790258	0.11161
novel G008043(APRT)	CSS0034115(TCP)	-0.790514	0.11141
CSS0010870(AMPD)	CSS0028484(AP2-EREBP)	-0.790586	0.111354
novel G000139(9-NMTs)	CSS0046378(MYB)	-0.790669	0.11129
CSS0027992(SAM-Mtases)	CSS0027638(ABI3VP1)	-0.790864	0.111137
CSS0038815(APRT)	CSS0041210(AP2-EREBP)	-0.792048	0.110216
CSS0012836(AKD)	CSS0049510(SBP)	-0.792248	0.110061
novel G000450(TCS1)	CSS0025308(bHLH)	-0.741118	0.151831
CSS0029609(APRT)	CSS0027910(ABI3VP1)	-0.792835	0.109605
CSS0040518(5’-nT)	CSS0049966(MYB)	-0.793062	0.109429
novel G000450(TCS1)	CSS0031620(Tify)	-0.793311	0.109235
CSS0012836(AKD)	CSS0031620(Tify)	-0.793423	0.109149
CSS0037881(SAMS)	CSS0050351(SBP)	-0.793523	0.109071
novel G008043(APRT)	CSS0001340(MYB)	-0.793561	0.109042
CSS0005227(5’-nT)	CSS0049510(SBP)	-0.793777	0.108875
CSS0018713(AKD)	CSS0016070(WRKY)	-0.793786	0.108868
novel G011025(AKD)	CSS0031620(Tify)	-0.793849	0.108819
CSS0003599(APRT)	CSS0020296(AP2-EREBP)	-0.794025	0.108682
CSS0027992(SAM-Mtases)	CSS0001340(MYB)	-0.794072	0.108647
CSS0012400(AMPD)	CSS0041051(RAS)	-0.794218	0.108533
CSS0038815(APRT)	CSS0041051(RAS)	-0.794343	0.108436
CSS0016252(SAMS)	CSS0015634(ABI3VP1)	-0.794372	0.108414
novel G000142(9-NMTs)	CSS0036919(MYB)	-0.795119	0.107837
CSS0012836(AKD)	CSS0025568(bHLH)	-0.748803	0.145303
novel G000142(9-NMTs)	CSS0032683(MYB)	-0.79626	0.106957
novel G011025(AKD)	CSS0047407(MYB)	-0.797056	0.106344
CSS0012836(AKD)	CSS0050351(SBP)	-0.797456	0.106037
novel G011025(AKD)	CSS0039244(bHLH)	-0.749857	0.144414
novel G008043(APRT)	CSS0049966(MYB)	-0.798152	0.105503
novel G000139(9-NMTs)	CSS0025542(Trihelix)	-0.798287	0.105399
CSS0032602(TCS1)	CSS0010595(SBP)	-0.798967	0.104878
novel G000139(9-NMTs)	CSS0011668(bHLH)	-0.751374	0.143138
CSS0016252(SAMS)	CSS0019127(bZIP)	-0.799927	0.104144
CSS0037881(SAMS)	CSS0041233(NAC)	-0.800121	0.103996
CSS0029437(MTR)	novel009134(MYB)	-0.800403	0.10378
novel G000142(9-NMTs)	CSS0046378(MYB)	-0.801319	0.103082
CSS0007115(AMPD)	CSS0037908(RAS)	-0.801966	0.102589
novel G000139(9-NMTs)	CSS0019569(bHLH)	-0.751864	0.142726
novel G000139(9-NMTs)	CSS0036919(MYB)	-0.802373	0.10228
novel G000139(9-NMTs)	CSS0043636(bHLH)	-0.754824	0.140248
CSS0041977(SAM-Mtases)	CSS0037326(SBP)	-0.803661	0.101303
CSS0012400(AMPD)	CSS0027910(ABI3VP1)	-0.803709	0.101266
novel G000139(9-NMTs)	CSS0018593(MYB)	-0.80416	0.100925
CSS0012836(AKD)	CSS0041051(RAS)	-0.804247	0.100859
CSS0006651(GUD)	CSS0049510(SBP)	-0.804815	0.100429
CSS0021809(5’-nT)	CSS0032683(MYB)	-0.804922	0.100349
CSS0003599(APRT)	CSS0046011(MYB)	-0.805271	0.100085
CSS0008561(SAMS)	CSS0034509(RAS)	-0.805406	0.0999832
CSS0038815(APRT)	CSS0025308(bHLH)	-0.756292	0.139024
CSS0010870(AMPD)	CSS0025568(bHLH)	-0.759822	0.136092
CSS0012400(AMPD)	CSS0041210(AP2-EREBP)	-0.806185	0.0993961
CSS0029437(MTR)	CSS0041210(AP2-EREBP)	-0.806403	0.0992314
CSS0040518(5’-nT)	CSS0041210(AP2-EREBP)	-0.80665	0.0990457
CSS0012400(AMPD)	CSS0015634(ABI3VP1)	-0.806681	0.0990226
CSS0018713(AKD)	CSS0041051(RAS)	-0.806686	0.0990185
CSS0012400(AMPD)	CSS0049510(SBP)	-0.807038	0.0987538
CSS0027992(SAM-Mtases)	CSS0037908(RAS)	-0.807522	0.0983901
novel G000142(9-NMTs)	CSS0019569(bHLH)	-0.762188	0.134138
CSS0018713(AKD)	CSS0003530(AP2-EREBP)	-0.807805	0.0981773
CSS0010870(AMPD)	CSS0049510(SBP)	-0.807864	0.0981335
CSS0029609(APRT)	CSS0027907(SBP)	-0.807903	0.0981038
CSS0021809(5’-nT)	CSS0046011(MYB)	-0.808154	0.0979161
CSS0012836(AKD)	CSS0041210(AP2-EREBP)	-0.808163	0.0979088
CSS0032602(TCS1)	CSS0039244(bHLH)	-0.763783	0.132825
novel G008043(APRT)	CSS0041210(AP2-EREBP)	-0.808876	0.0973747
CSS0029437(MTR)	CSS0026457(WRKY)	-0.808889	0.0973651
CSS0029437(MTR)	CSS0011668(bHLH)	-0.769311	0.128305
CSS0029437(MTR)	CSS0038683(AP2-EREBP)	-0.809775	0.0967025
CSS0012836(AKD)	CSS0007365(ABI3VP1)	-0.810314	0.0963005
CSS0041977(SAM-Mtases)	novel006202(MYB)	-0.810695	0.0960159
CSS0010870(AMPD)	CSS0034420(MYB)	-0.811035	0.0957629
novel G008043(APRT)	CSS0010962(bHLH)	-0.769906	0.127821
CSS0014701(SAM-Mtases)	CSS0007365(ABI3VP1)	-0.81163	0.0953197
CSS0040518(5’-nT)	CSS0041051(RAS)	-0.811813	0.0951835
CSS0027992(SAM-Mtases)	CSS0049966(MYB)	-0.811917	0.0951067
novel G011025(AKD)	CSS0014484(SBP)	-0.811984	0.0950564
novel G000142(9-NMTs)	CSS0011668(bHLH)	-0.774657	0.123978
CSS0021809(5’-nT)	CSS0027907(SBP)	-0.813053	0.094263
CSS0009658(SAM-Mtases)	CSS0027910(ABI3VP1)	-0.813255	0.0941136
CSS0032602(TCS1)	CSS0041210(AP2-EREBP)	-0.813763	0.0937372
CSS0010870(AMPD)	CSS0000212(WRKY)	-0.814036	0.0935352
novel G000450(TCS1)	CSS0049510(SBP)	-0.81421	0.0934069
CSS0016252(SAMS)	CSS0041210(AP2-EREBP)	-0.814366	0.0932913
CSS0014701(SAM-Mtases)	CSS0000212(WRKY)	-0.815018	0.0928102
CSS0040518(5’-nT)	CSS0031620(Tify)	-0.815591	0.0923875
novel G000140(3-NMTs)	CSS0041233(NAC)	-0.816796	0.0915013
CSS0014701(SAM-Mtases)	CSS0016070(WRKY)	-0.816875	0.0914434
CSS0005227(5’-nT)	CSS0041210(AP2-EREBP)	-0.817208	0.0911985
novel G000138(TCS1)	CSS0050351(SBP)	-0.817398	0.0910591
CSS0038815(APRT)	CSS0034509(RAS)	-0.817592	0.0909168
CSS0009658(SAM-Mtases)	CSS0015634(ABI3VP1)	-0.817691	0.0908442
CSS0037881(SAMS)	CSS0020296(AP2-EREBP)	-0.817699	0.0908382
CSS0041977(SAM-Mtases)	CSS0011668(bHLH)	-0.780907	0.118977
CSS0005227(5’-nT)	CSS0041051(RAS)	-0.818145	0.0905116
CSS0041977(SAM-Mtases)	CSS0033589(AP2-EREBP)	-0.818152	0.0905065
CSS0029609(APRT)	CSS0010595(SBP)	-0.818526	0.0902326
CSS0041977(SAM-Mtases)	CSS0043281(MYB)	-0.818959	0.0899164
novel G000140(3-NMTs)	CSS0046011(MYB)	-0.819212	0.0897315
CSS0010870(AMPD)	CSS0000689(AP2-EREBP)	-0.820015	0.0891462
CSS0009658(SAM-Mtases)	novel008036(bHLH)	-0.781913	0.118178
CSS0021809(5’-nT)	novel006202(MYB)	-0.820302	0.0889365
CSS0014701(SAM-Mtases)	CSS0041697(bZIP)	-0.820625	0.0887021
CSS0040518(5’-nT)	novel006202(MYB)	-0.820753	0.0886086
CSS0005227(5’-nT)	CSS0031620(Tify)	-0.820771	0.0885957
CSS0003599(APRT)	CSS0014484(SBP)	-0.821675	0.087939
novel G008043(APRT)	CSS0014484(SBP)	-0.821765	0.0878737
CSS0040518(5’-nT)	CSS0014484(SBP)	-0.821838	0.0878204
CSS0012400(AMPD)	CSS0007365(ABI3VP1)	-0.822432	0.0873901
CSS0016252(SAMS)	CSS0032683(MYB)	-0.822494	0.0873447
novel G000449(TCS1)	CSS0020296(AP2-EREBP)	-0.822742	0.0871657
CSS0008561(SAMS)	CSS0050267(WRKY)	-0.822754	0.087157
CSS0016252(SAMS)	CSS0030254(MYB)	-0.823813	0.0863913
CSS0029437(MTR)	novel006202(MYB)	-0.823826	0.086382
CSS0016252(SAMS)	CSS0034115(TCP)	-0.823874	0.0863475
novel G008043(APRT)	CSS0030254(MYB)	-0.82585	0.0849249
CSS0006651(GUD)	CSS0007365(ABI3VP1)	-0.825954	0.0848504
CSS0006651(GUD)	CSS0039244(bHLH)	-0.783088	0.117246
novel G000449(TCS1)	CSS0033589(AP2-EREBP)	-0.826307	0.0845968
CSS0027992(SAM-Mtases)	CSS0010962(bHLH)	-0.784713	0.115961
CSS0009658(SAM-Mtases)	CSS0003530(AP2-EREBP)	-0.826886	0.084182
novel G000139(9-NMTs)	CSS0031620(Tify)	-0.827384	0.0838257
CSS0010870(AMPD)	CSS0041697(bZIP)	-0.827649	0.0836363
CSS0029437(MTR)	CSS0034420(MYB)	-0.827791	0.0835347
novel G000449(TCS1)	CSS0027638(ABI3VP1)	-0.827792	0.0835346
CSS0007115(AMPD)	CSS0014555(MYB)	-0.827797	0.0835308
novel G000449(TCS1)	CSS0012537(MYB)	-0.828355	0.0831325
CSS0014701(SAM-Mtases)	novel006202(MYB)	-0.828485	0.0830399
novel G011025(AKD)	CSS0049966(MYB)	-0.828717	0.0828743
CSS0007115(AMPD)	CSS0034420(MYB)	-0.828802	0.0828137
CSS0009658(SAM-Mtases)	CSS0025308(bHLH)	-0.797946	0.105661
CSS0027992(SAM-Mtases)	CSS0032683(MYB)	-0.829269	0.0824816
novel G000449(TCS1)	CSS0026457(WRKY)	-0.829869	0.0820545
CSS0007115(AMPD)	CSS0016070(WRKY)	-0.830022	0.0819463
CSS0029609(APRT)	CSS0034509(RAS)	-0.830275	0.0817664
CSS0018713(AKD)	CSS0027910(ABI3VP1)	-0.830351	0.0817125
CSS0003599(APRT)	CSS0029405(TCP)	-0.830379	0.0816927
CSS0014701(SAM-Mtases)	CSS0028484(AP2-EREBP)	-0.830701	0.0814643
CSS0018713(AKD)	CSS0030254(MYB)	-0.831861	0.0806435
CSS0008561(SAMS)	CSS0003530(AP2-EREBP)	-0.832134	0.0804504
CSS0038815(APRT)	CSS0049966(MYB)	-0.832301	0.0803324
CSS0032602(TCS1)	CSS0016070(WRKY)	-0.832556	0.0801529
novel G011025(AKD)	CSS0014555(MYB)	-0.833577	0.0794332
CSS0012836(AKD)	CSS0010595(SBP)	-0.833688	0.0793557
CSS0016252(SAMS)	CSS0016070(WRKY)	-0.83395	0.0791711
CSS0014701(SAM-Mtases)	CSS0034420(MYB)	-0.834047	0.0791029
CSS0007115(AMPD)	CSS0034115(TCP)	-0.834968	0.0784573
CSS0005227(5’-nT)	CSS0016070(WRKY)	-0.835974	0.0777534
CSS0016252(SAMS)	CSS0037908(RAS)	-0.836399	0.0774561
CSS0018713(AKD)	CSS0015634(ABI3VP1)	-0.8371	0.0769677
CSS0008561(SAMS)	CSS0027910(ABI3VP1)	-0.837147	0.0769352
CSS0012836(AKD)	CSS0013924(RAS)	-0.837875	0.0764282
novel G011025(AKD)	CSS0025308(bHLH)	-0.799576	0.104412
CSS0010870(AMPD)	CSS0047407(MYB)	-0.838466	0.076018
CSS0032602(TCS1)	CSS0049510(SBP)	-0.838468	0.0760168
CSS0012400(AMPD)	CSS0013924(RAS)	-0.838678	0.0758709
CSS0012400(AMPD)	novel006202(MYB)	-0.838879	0.0757313
CSS0029437(MTR)	CSS0034115(TCP)	-0.839352	0.0754038
CSS0037881(SAMS)	CSS0013924(RAS)	-0.84018	0.0748316
novel G000142(9-NMTs)	novel008036(bHLH)	-0.803112	0.101719
CSS0027992(SAM-Mtases)	CSS0034430(Tify)	-0.840621	0.0745275
CSS0032602(TCS1)	CSS0034509(RAS)	-0.840839	0.0743769
CSS0003599(APRT)	CSS0041233(NAC)	-0.841698	0.0737857
CSS0034203(SAM-Mtases)	CSS0001340(MYB)	-0.842203	0.0734388
novel G000450(TCS1)	CSS0041210(AP2-EREBP)	-0.842247	0.0734086
novel G000139(9-NMTs)	CSS0019127(bZIP)	-0.842601	0.0731657
novel G000142(9-NMTs)	CSS0031620(Tify)	-0.842896	0.0729633
CSS0012836(AKD)	CSS0027910(ABI3VP1)	-0.84308	0.0728372
novel G000449(TCS1)	CSS0015634(ABI3VP1)	-0.843189	0.0727631
novel G000450(TCS1)	CSS0041051(RAS)	-0.843639	0.0724551
novel G000142(9-NMTs)	CSS0000689(AP2-EREBP)	-0.844077	0.0721558
novel G000138(TCS1)	CSS0025308(bHLH)	-0.805459	0.0999431
CSS0021809(5’-nT)	CSS0034509(RAS)	-0.845266	0.0713452
CSS0012836(AKD)	CSS0015634(ABI3VP1)	-0.846335	0.0706197
novel G008043(APRT)	CSS0014555(MYB)	-0.847537	0.0698058
novel G008043(APRT)	CSS0034420(MYB)	-0.847971	0.0695128
CSS0027992(SAM-Mtases)	CSS0019569(bHLH)	-0.805536	0.0998853
novel G000449(TCS1)	CSS0027910(ABI3VP1)	-0.849195	0.0686878
CSS0014701(SAM-Mtases)	CSS0027907(SBP)	-0.8494	0.0685499
CSS0038815(APRT)	CSS0027907(SBP)	-0.849642	0.0683874
CSS0008561(SAMS)	CSS0032683(MYB)	-0.849693	0.0683531
novel G000139(9-NMTs)	CSS0037908(RAS)	-0.850097	0.0680825
novel G000142(9-NMTs)	CSS0019127(bZIP)	-0.850126	0.0680627
novel G000142(9-NMTs)	CSS0031287(bHLH)	-0.807716	0.0982443
CSS0006651(GUD)	CSS0027907(SBP)	-0.850552	0.0677776
novel G000139(9-NMTs)	novel008036(bHLH)	-0.808465	0.0976828
novel G007483(GUD)	CSS0039244(bHLH)	-0.809691	0.0967656
novel G000139(9-NMTs)	CSS0000689(AP2-EREBP)	-0.850849	0.067579
CSS0029437(MTR)	CSS0041697(bZIP)	-0.851131	0.0673902
CSS0009658(SAM-Mtases)	CSS0034509(RAS)	-0.851366	0.0672331
CSS0003599(APRT)	CSS0010595(SBP)	-0.851532	0.0671223
CSS0029437(MTR)	CSS0014555(MYB)	-0.851914	0.0668674
CSS0007115(AMPD)	CSS0014484(SBP)	-0.852832	0.0662563
novel G008043(APRT)	novel009134(MYB)	-0.853757	0.0656422
CSS0007115(AMPD)	CSS0030254(MYB)	-0.854265	0.0653058
CSS0040518(5’-nT)	CSS0034509(RAS)	-0.854432	0.065195
CSS0027992(SAM-Mtases)	CSS0042242(MYB)	-0.854626	0.0650665
CSS0012400(AMPD)	CSS0010595(SBP)	-0.854651	0.0650506
CSS0008561(SAMS)	CSS0038683(AP2-EREBP)	-0.854688	0.0650258
CSS0008561(SAMS)	CSS0028484(AP2-EREBP)	-0.855507	0.064485
CSS0034203(SAM-Mtases)	CSS0044169(bHLH)	-0.811292	0.0955711
CSS0034203(SAM-Mtases)	CSS0014555(MYB)	-0.856076	0.0641104
novel G000450(TCS1)	CSS0034509(RAS)	-0.856385	0.063907
CSS0018713(AKD)	CSS0000689(AP2-EREBP)	-0.856792	0.0636399
CSS0016252(SAMS)	CSS0034420(MYB)	-0.856982	0.0635153
CSS0029437(MTR)	CSS0025308(bHLH)	-0.812666	0.09455
CSS0007115(AMPD)	CSS0041051(RAS)	-0.858096	0.0627854
CSS0041977(SAM-Mtases)	CSS0029840(NAC)	-0.858288	0.0626598
novel G000139(9-NMTs)	CSS0038683(AP2-EREBP)	-0.858517	0.0625103
CSS0029437(MTR)	CSS0041051(RAS)	-0.858764	0.062349
CSS0008561(SAMS)	CSS0015634(ABI3VP1)	-0.859551	0.0618363
CSS0029437(MTR)	CSS0028484(AP2-EREBP)	-0.859652	0.0617708
CSS0016252(SAMS)	CSS0014555(MYB)	-0.859809	0.0616686
CSS0012836(AKD)	novel006202(MYB)	-0.859981	0.0615571
novel G008043(APRT)	CSS0016070(WRKY)	-0.860156	0.0614434
CSS0008561(SAMS)	CSS0011668(bHLH)	-0.817857	0.0907225
CSS0007115(AMPD)	novel009134(MYB)	-0.861705	0.0604398
CSS0016252(SAMS)	novel009134(MYB)	-0.861987	0.0602576
CSS0005227(5’-nT)	CSS0007365(ABI3VP1)	-0.862135	0.0601619
CSS0010870(AMPD)	CSS0014484(SBP)	-0.862478	0.0599413
CSS0041489(SAMS)	CSS0046011(MYB)	-0.862816	0.0597231
CSS0040518(5’-nT)	CSS0027907(SBP)	-0.86328	0.0594252
CSS0014701(SAM-Mtases)	CSS0037908(RAS)	-0.863301	0.0594116
CSS0006651(GUD)	CSS0010595(SBP)	-0.863784	0.0591012
CSS0008561(SAMS)	CSS0000689(AP2-EREBP)	-0.864228	0.0588167
CSS0005227(5’-nT)	novel006202(MYB)	-0.864661	0.0585393
CSS0012836(AKD)	CSS0027907(SBP)	-0.864812	0.0584432
novel G000449(TCS1)	CSS0043281(MYB)	-0.864978	0.0583368
CSS0008561(SAMS)	novel008036(bHLH)	-0.826225	0.0846562
CSS0027992(SAM-Mtases)	CSS0016070(WRKY)	-0.865987	0.0576931
CSS0014701(SAM-Mtases)	CSS0041210(AP2-EREBP)	-0.867202	0.0569216
CSS0041977(SAM-Mtases)	CSS0037908(RAS)	-0.867264	0.0568819
novel G000450(TCS1)	CSS0049966(MYB)	-0.867681	0.056618
CSS0040518(5’-nT)	CSS0025308(bHLH)	-0.82666	0.0843441
novel G000139(9-NMTs)	CSS0034115(TCP)	-0.869321	0.0555831
CSS0009658(SAM-Mtases)	CSS0030254(MYB)	-0.869401	0.0555323
novel G000142(9-NMTs)	CSS0030254(MYB)	-0.869833	0.0552613
CSS0041977(SAM-Mtases)	CSS0012537(MYB)	-0.87036	0.0549303
CSS0027992(SAM-Mtases)	CSS0016632(MYB)	-0.871018	0.0545183
CSS0029437(MTR)	CSS0000212(WRKY)	-0.871775	0.0540454
novel G007483(GUD)	CSS0013924(RAS)	-0.871968	0.0539248
novel G008043(APRT)	CSS0041697(bZIP)	-0.87289	0.0533516
CSS0041977(SAM-Mtases)	CSS0013924(RAS)	-0.872955	0.0533106
CSS0012400(AMPD)	CSS0027907(SBP)	-0.873203	0.0531567
CSS0003599(APRT)	novel006202(MYB)	-0.873276	0.0531115
CSS0016252(SAMS)	CSS0014484(SBP)	-0.874528	0.0523368
novel G000142(9-NMTs)	CSS0037908(RAS)	-0.87456	0.0523167
CSS0018713(AKD)	CSS0034115(TCP)	-0.874773	0.0521856
CSS0021809(5’-nT)	CSS0050351(SBP)	-0.875051	0.0520144
CSS0007115(AMPD)	CSS0034509(RAS)	-0.875278	0.0518745
novel G000139(9-NMTs)	CSS0030254(MYB)	-0.87559	0.0516825
CSS0027992(SAM-Mtases)	novel004264(MYB)	-0.87612	0.0513564
CSS0027992(SAM-Mtases)	CSS0019127(bZIP)	-0.876217	0.0512972
CSS0005227(5’-nT)	CSS0027907(SBP)	-0.876575	0.0510773
novel G000142(9-NMTs)	CSS0038683(AP2-EREBP)	-0.876934	0.0508575
CSS0027992(SAM-Mtases)	CSS0032436(bZIP)	-0.877103	0.0507543
CSS0021809(5’-nT)	CSS0015634(ABI3VP1)	-0.877387	0.0505808
novel G000142(9-NMTs)	CSS0034115(TCP)	-0.877533	0.0504917
CSS0037881(SAMS)	CSS0046011(MYB)	-0.877607	0.0504467
CSS0014701(SAM-Mtases)	CSS0027910(ABI3VP1)	-0.877902	0.0502663
CSS0016252(SAMS)	CSS0041697(bZIP)	-0.878972	0.0496153
CSS0008561(SAMS)	CSS0037908(RAS)	-0.879404	0.0493534
CSS0018713(AKD)	CSS0034509(RAS)	-0.879406	0.0493519
novel G008043(APRT)	CSS0041051(RAS)	-0.879965	0.0490135
CSS0018713(AKD)	CSS0025308(bHLH)	-0.829206	0.082526
CSS0021809(5’-nT)	CSS0027910(ABI3VP1)	-0.880703	0.0485677
novel G000139(9-NMTs)	CSS0050267(WRKY)	-0.881531	0.0480692
novel G008043(APRT)	CSS0034509(RAS)	-0.881706	0.0479641
CSS0010870(AMPD)	CSS0049966(MYB)	-0.881731	0.0479492
CSS0016252(SAMS)	CSS0041051(RAS)	-0.882451	0.0475171
CSS0012400(AMPD)	CSS0034509(RAS)	-0.882674	0.0473842
CSS0009658(SAM-Mtases)	CSS0000689(AP2-EREBP)	-0.88343	0.0469321
novel G000139(9-NMTs)	CSS0031287(bHLH)	-0.838078	0.0762874
CSS0010870(AMPD)	CSS0014555(MYB)	-0.883828	0.046695
CSS0041977(SAM-Mtases)	CSS0034509(RAS)	-0.884395	0.0463575
CSS0034203(SAM-Mtases)	CSS0049510(SBP)	-0.885395	0.0457644
CSS0041489(SAMS)	CSS0013924(RAS)	-0.885438	0.045739
CSS0014701(SAM-Mtases)	CSS0014555(MYB)	-0.885484	0.0457117
novel G000142(9-NMTs)	CSS0050267(WRKY)	-0.88698	0.0448292
CSS0032602(TCS1)	CSS0007365(ABI3VP1)	-0.888136	0.0441511
CSS0032602(TCS1)	CSS0025308(bHLH)	-0.849073	0.0687704
novel G000450(TCS1)	CSS0027907(SBP)	-0.888692	0.0438263
novel G008043(APRT)	CSS0025568(bHLH)	-0.850179	0.0680274
CSS0005227(5’-nT)	CSS0034509(RAS)	-0.890039	0.0430422
CSS0008561(SAMS)	novel009134(MYB)	-0.890516	0.0427656
CSS0040518(5’-nT)	CSS0007365(ABI3VP1)	-0.890838	0.0425793
novel G000139(9-NMTs)	CSS0028484(AP2-EREBP)	-0.89135	0.0422833
CSS0008561(SAMS)	CSS0030254(MYB)	-0.892162	0.0418154
CSS0034203(SAM-Mtases)	CSS0034509(RAS)	-0.892914	0.041384
CSS0014701(SAM-Mtases)	CSS0025308(bHLH)	-0.850601	0.067745
CSS0029609(APRT)	novel006202(MYB)	-0.894235	0.0406287
CSS0007115(AMPD)	CSS0028484(AP2-EREBP)	-0.894559	0.0404442
CSS0032602(TCS1)	CSS0027907(SBP)	-0.894829	0.0402907
novel G007483(GUD)	CSS0025308(bHLH)	-0.850664	0.0677028
CSS0029437(MTR)	CSS0027910(ABI3VP1)	-0.895149	0.0401091
CSS0008561(SAMS)	CSS0041697(bZIP)	-0.895193	0.0400839
CSS0040518(5’-nT)	CSS0016070(WRKY)	-0.89551	0.0399044
CSS0010870(AMPD)	CSS0027907(SBP)	-0.89587	0.0397007
CSS0005227(5’-nT)	CSS0014484(SBP)	-0.896452	0.0393715
CSS0021809(5’-nT)	CSS0010595(SBP)	-0.896682	0.0392417
novel G000138(TCS1)	CSS0046011(MYB)	-0.896846	0.0391498
CSS0007115(AMPD)	CSS0041697(bZIP)	-0.897208	0.0389457
CSS0012836(AKD)	CSS0034509(RAS)	-0.897245	0.0389252
CSS0038815(APRT)	CSS0007365(ABI3VP1)	-0.89752	0.0387704
CSS0008561(SAMS)	CSS0014484(SBP)	-0.897825	0.0385995
CSS0021809(5’-nT)	CSS0013924(RAS)	-0.897853	0.0385835
novel G000138(TCS1)	CSS0013924(RAS)	-0.898224	0.0383758
novel G011025(AKD)	CSS0049510(SBP)	-0.898814	0.0380462
CSS0027992(SAM-Mtases)	CSS0007365(ABI3VP1)	-0.898905	0.0379953
CSS0012400(AMPD)	CSS0014484(SBP)	-0.899211	0.0378248
CSS0009658(SAM-Mtases)	CSS0034115(TCP)	-0.900447	0.0371384
novel G000142(9-NMTs)	CSS0028484(AP2-EREBP)	-0.900632	0.0370357
CSS0029437(MTR)	CSS0037908(RAS)	-0.901692	0.0364509
CSS0009658(SAM-Mtases)	novel006202(MYB)	-0.901858	0.0363596
CSS0027992(SAM-Mtases)	CSS0047407(MYB)	-0.902591	0.0359572
CSS0014701(SAM-Mtases)	CSS0041051(RAS)	-0.902975	0.0357468
novel_G000140(3-NMTs)	CSS0025308(bHLH)	-0.857816	0.0629688
CSS0029609(APRT)	CSS0014484(SBP)	-0.903643	0.035382
CSS0021809(5’-nT)	CSS0014484(SBP)	-0.903801	0.0352955
novel G011025(AKD)	CSS0041051(RAS)	-0.903964	0.0352067
novel G008043(APRT)	CSS0028484(AP2-EREBP)	-0.904041	0.035165
CSS0016252(SAMS)	CSS0034509(RAS)	-0.904344	0.035
CSS0014701(SAM-Mtases)	CSS0032683(MYB)	-0.904759	0.0347748
CSS0006651(GUD)	CSS0025308(bHLH)	-0.860475	0.0612359
CSS0027992(SAM-Mtases)	CSS0049510(SBP)	-0.90559	0.0343251
CSS0041489(SAM)	CSS0025308(bHLH)	-0.865466	0.0580251
CSS0016252(SAMS)	CSS0000689(AP2-EREBP)	-0.906621	0.0337699
CSS0018713(AKD)	novel006202(MYB)	-0.909173	0.0324077
CSS0016252(SAMS)	CSS0028484(AP2-EREBP)	-0.910203	0.0318633
CSS0038815(APRT)	CSS0016070(WRKY)	-0.910423	0.0317473
CSS0018713(AKD)	CSS0000212(WRKY)	-0.910717	0.0315924
CSS0041977(SAM-Mtases)	CSS0026457(WRKY)	-0.911157	0.0313613
CSS0027992(SAM-Mtases)	CSS0044169(bHLH)	-0.880445	0.0487235
CSS0010870(AMPD)	CSS0041210(AP2-EREBP)	-0.911814	0.0310173
novel G000449(TCS1)	CSS0046011(MYB)	-0.912001	0.0309193
novel G011025(AKD)	CSS0041210(AP2-EREBP)	-0.913252	0.0302686
CSS0014701(SAM-Mtases)	CSS0015634(ABI3VP1)	-0.913413	0.0301851
CSS0007115(AMPD)	CSS0025568(bHLH)	-0.883784	0.0467211
novel G000139(9-NMTs)	CSS0025568(bHLH)	-0.888261	0.0440782
CSS0029437(MTR)	CSS0032683(MYB)	-0.918557	0.0275572
novel G000449(TCS1)	CSS0025308(bHLH)	-0.893636	0.0409705
CSS0027992(SAM-Mtases)	CSS0028484(AP2-EREBP)	-0.920386	0.0266418
CSS0027992(SAM-Mtases)	CSS0027907(SBP)	-0.92213	0.025778
CSS0010870(AMPD)	CSS0007365(ABI3VP1)	-0.922852	0.0254234
CSS0041977(SAM-Mtases)	CSS0025568(bHLH)	-0.895142	0.0401129
novel G011025(AKD)	CSS0016070(WRKY)	-0.926507	0.0236512
CSS0029437(MTR)	CSS0034509(RAS)	-0.926897	0.0234646
CSS0029437(MTR)	CSS0015634(ABI3VP1)	-0.92699	0.0234202
novel G011025(AKD)	CSS0034509(RAS)	-0.927514	0.0231703
CSS0027992(SAM-Mtases)	CSS0022053(Tify)	-0.92794	0.0229682
CSS0012836(AKD)	CSS0014484(SBP)	-0.928794	0.0225641
novel G000139(9-NMTs)	CSS0000212(WRKY)	-0.928802	0.02256
novel G000142(9-NMTs)	CSS0000212(WRKY)	-0.929103	0.0224181
CSS0034203(SAM-Mtases)	CSS0041210(AP2-EREBP)	-0.929984	0.0220049
novel G000449(TCS1)	CSS0050351(SBP)	-0.931482	0.021307
CSS0034203(SAM-Mtases)	CSS0041051(RAS)	-0.93194	0.0210955
CSS0034203(SAM-Mtases)	CSS0027907(SBP)	-0.932759	0.0207183
novel G000450(TCS1)	CSS0007365(ABI3VP1)	-0.932922	0.0206435
CSS0041977(SAM-Mtases)	CSS0050351(SBP)	-0.934059	0.0201246
CSS0009658(SAM-Mtases)	CSS0000212(WRKY)	-0.935073	0.0196653
CSS0016252(SAMS)	CSS0025568(bHLH)	-0.903193	0.0356274
CSS0007115(AMPD)	CSS0000689(AP2-EREBP)	-0.936274	0.0191256
CSS0034203(SAM-Mtases)	CSS0047407(MYB)	-0.936333	0.0190993
CSS0041977(SAM-Mtases)	CSS0032683(MYB)	-0.936506	0.019022
novel G008043(APRT)	CSS0000689(AP2-EREBP)	-0.937087	0.0187632
CSS0018713(AKD)	CSS0025568(bHLH)	-0.905166	0.0345547
CSS0008561(SAMS)	CSS0034115(TCP)	-0.937511	0.0185747
CSS0014701(SAM-Mtases)	CSS0031620(Tify)	-0.937962	0.0183753
CSS0010870(AMPD)	CSS0031620(Tify)	-0.939257	0.0178064
novel G000450(TCS1)	CSS0016070(WRKY)	-0.940544	0.0172472
CSS0037881(SAMS)	CSS0010595(SBP)	-0.941943	0.0166456
CSS0009658(SAM-Mtases)	CSS0025568(bHLH)	-0.905996	0.034106
novel G000140(3-NMTs)	CSS0010595(SBP)	-0.943849	0.0158372
CSS0010870(AMPD)	CSS0041051(RAS)	-0.945636	0.0150914
CSS0016252(SAMS)	CSS0000212(WRKY)	-0.945794	0.015026
novel G000142(9-NMTs)	CSS0025568(bHLH)	-0.911497	0.0311831
CSS0008561(SAMS)	CSS0031620(Tify)	-0.947088	0.014494
CSS0005227(5’-nT)	CSS0025308(bHLH)	-0.917227	0.0282295
CSS0009658(SAM-Mtases)	CSS0014484(SBP)	-0.948934	0.0137459
novel G000449(TCS1)	CSS0013924(RAS)	-0.949215	0.0136335
CSS0018713(AKD)	CSS0041697(bZIP)	-0.94942	0.0135512
CSS0027992(SAM-Mtases)	CSS0034509(RAS)	-0.949677	0.0134487
novel G008043(APRT)	CSS0000212(WRKY)	-0.950566	0.0130956
CSS0041977(SAM-Mtases)	CSS0014484(SBP)	-0.950783	0.0130101
CSS0029437(MTR)	CSS0031620(Tify)	-0.95137	0.0127791
CSS0014701(SAM-Mtases)	CSS0025568(bHLH)	-0.91875	0.0274602
novel G000449(TCS1)	CSS0010595(SBP)	-0.95363	0.0119027
CSS0008561(SAMS)	CSS0000212(WRKY)	-0.953677	0.0118846
novel G011025(AKD)	CSS0027907(SBP)	-0.955961	0.0110203
CSS0010870(AMPD)	CSS0034509(RAS)	-0.956454	0.0108367
CSS0041977(SAM-Mtases)	CSS0025308(bHLH)	-0.923132	0.0252862
novel G011025(AKD)	CSS0007365(ABI3VP1)	-0.959886	0.00958607
CSS0010870(AMPD)	CSS0016070(WRKY)	-0.962151	0.00878902
CSS0029437(MTR)	CSS0014484(SBP)	-0.96254	0.00865428
CSS0037881(SAM)	CSS0025308(bHLH)	-0.94643	0.0147637
CSS0018713(AKD)	CSS0014484(SBP)	-0.963913	0.00818455
CSS0041977(SAM-Mtases)	CSS0027910(ABI3VP1)	-0.964131	0.00811066
CSS0007115(AMPD)	CSS0000212(WRKY)	-0.964303	0.00805269
CSS0012400(AMPD)	CSS0025308(bHLH)	-0.948676	0.0138499
CSS0009658(SAM-Mtases)	CSS0041697(bZIP)	-0.965332	0.00770809
CSS0034203(SAM-Mtases)	CSS0049966(MYB)	-0.965514	0.00764783
CSS0014701(SAM-Mtases)	CSS0014484(SBP)	-0.965553	0.00763494
novel G008043(APRT)	CSS0031620(Tify)	-0.965893	0.00752259
CSS0014701(SAM-Mtases)	CSS0034509(RAS)	-0.965983	0.00749278
CSS0012836(AKD)	CSS0025308(bHLH)	-0.958774	0.00998599
CSS0029437(MTR)	CSS0025568(bHLH)	-0.964639	0.00793966
CSS0021809(5’-nT)	CSS0025308(bHLH)	-0.966498	0.00732401
CSS0029609(APRT)	CSS0025308(bHLH)	-0.967251	0.00707915
novel G007483(GUD)	CSS0010595(SBP)	-0.97416	0.00496677
CSS0003599(APRT)	CSS0025308(bHLH)	-0.967577	0.00697424
CSS0016252(SAMS)	CSS0031620(Tify)	-0.975351	0.00462836
CSS0027992(SAM-Mtases)	CSS0041210(AP2-EREBP)	-0.976066	0.00442883
CSS0041977(SAM-Mtases)	CSS0015634(ABI3VP1)	-0.977479	0.00404331
CSS0007115(AMPD)	CSS0031620(Tify)	-0.977865	0.00393997
CSS0027992(SAM-Mtases)	CSS0034420(MYB)	-0.981329	0.00305406
novel G000142(9-NMTs)	novel009134(MYB)	-0.981605	0.00298668
CSS0027992(SAM-Mtases)	CSS0041051(RAS)	-0.982456	0.0027822
novel G000139(9-NMTs)	novel009134(MYB)	-0.983356	0.00257121
CSS0034203(SAM-Mtases)	CSS0007365(ABI3VP1)	-0.984947	0.00221205
novel G000138(TCS1)	CSS0010595(SBP)	-0.986591	0.00186025
CSS0041489(SAMS)	CSS0010595(SBP)	-0.988926	0.00139667
CSS0018713(AKD)	CSS0031620(Tify)	-0.989782	0.00123797
CSS0009658(SAM-Mtases)	CSS0031620(Tify)	-0.992851	0.000724857
CSS0034203(SAM-Mtases)	CSS0016070(WRKY)	-0.993703	0.000599229
CSS0008561(SAMS)	CSS0025568(bHLH)	-0.971761	0.00567232
CSS0027992(SAM-Mtases)	CSS0014555(MYB)	-0.998146	9.58e-05

## Sheet: Table S10-1
Supplementary Table S10-1: Sequence list of miRNAs and DEGs in FDDB_vs_BXZ
miRNA	target	target_region(3'->5')	miRNA_sequence(5'->3')	KEGG	ko_name
novel-miRNA-1208-3p	CSS0007115.1	ATTTTGGATGTTTAAGAATTT	TAAAACTTACAAACTTGACAA	ko00230	AMPD
novel-miRNA-1214-3p	CSS0007115.1	ATTTTGGATGTTTAAGAATTT	TAAAACTTACAAACTTGACAA	ko00230	AMPD
novel-miRNA-1245-3p	CSS0007115.1	ATTTTGGATGTTTAAGAATTT	TAAAACTTACAAACTTGACAA	ko00230	AMPD
novel-miRNA-1376-3p	CSS0031024.1	TTGTAGTTGAGCATTATCATT	TAAATCAAATCGTAACAGTCA	ko00230	AMPD
novel-miRNA-1376-3p	CSS0017895.1	TTGTAGTTGAGCATTATCATT	TAAATCAAATCGTAACAGTCA	ko00230	AMPD
novel-miRNA-1446-5p	CSS0007115.1	GACGAGGACATGGGCGAG	CAGCTCCTGAACCAGCTG	ko00230	AMPD
novel-miRNA-1453-5p	CSS0007115.1	GTCTGTTGCTTTATCATCGAG	GAGACAAGGAAGTAGCAG-TC	ko00230	AMPD
novel-miRNA-1577-5p	CSS0031024.1	TCTAGTCTTTCAAAAGCCCTTA	AGGTGTGAAAGTTTTCGTGACC	ko00230	AMPD
novel-miRNA-1577-5p	CSS0017895.1	TCTAGTCTTTCAAAAGCCCTTA	AGGTGTGAAAGTTTTCGTGACC	ko00230	AMPD
novel-miRNA-2000-3p	CSS0031024.1	AGTCGCATGGCTTCAACT-CGA	CCAGTGTACTTGAGTTGAAGGT	ko00230	AMPD
novel-miRNA-2000-3p	CSS0017895.1	AGTCGCATGGCTTCAACT-CGA	CCAGTGTACTTGAGTTGAAGGT	ko00230	AMPD
novel-miRNA-2209-5p	CSS0002099.1	CATGCTGCTGGCCTTGGCCT	GTAAGTCGGCCGAAACCGTA	ko00230	AMPD
novel-miRNA-2732-3p	CSS0002099.1	CATTTGAGCCACTTTTGAACTACA	GTAAATTCGGTGCGACCTTCTTGT	ko00230	AMPD
novel-miRNA-2921-5p	CSS0007115.1	TTTCTAAAGTGGTGTATTGTG	TAGGATTTCACCACTCGTCAC	ko00230	AMPD
novel-miRNA-2923-5p	CSS0007115.1	TTCTAAAGTGGTGTATTGTG	AGGATTTCACCACTCGTCAC	ko00230	AMPD
novel-miRNA-3048-5p	CSS0031024.1	TGCGTAGAGATTTGTGTAG-GG	TCACATTTCTAAACGTATTGTC	ko00230	AMPD
novel-miRNA-3048-5p	CSS0017895.1	TGCGTAGAGATTTGTGTAG-GG	TCACATTTCTAAACGTATTGTC	ko00230	AMPD
novel-miRNA-323-5p	CSS0031024.1	CATGTGAGACATTTGGTCATT	GTACACTCTTTGGACTAACCA	ko00230	AMPD
novel-miRNA-323-5p	CSS0017895.1	CATGTGAGACATTTGGTCATT	GTACACTCTTTGGACTAACCA	ko00230	AMPD
novel-miRNA-41-5p	CSS0002099.1	GGGATTGGTATGCCGAGCTCC	GTCTAACTATATGGCTTAAAG	ko00230	AMPD
novel-miRNA-98-3p	CSS0031024.1	AATGTTGTCTGGCTCGAGG	TTCCAATAGAACGAATTCC	ko00230	AMPD
novel-miRNA-98-3p	CSS0017895.1	AATGTTGTCTGGCTCGAGG	TTCCAATAGAACGAATTCC	ko00230	AMPD
novel-miRNA-1146-5p	CSS0005227.1	GGCAGAGCAGTATGCCCGTG	TCGTCTCATTACACGGTTAC	ko00230	5’-nT
novel-miRNA-118-5p	CSS0005227.1	TTAAAGTGGTGTATTGTGTGG	TATTTCACCACCTCGTACACA	ko00230	5’-nT
novel-miRNA-120-5p	CSS0005227.1	TAAAGTGGTGTATTGTGTGGT	ATTTCACCACCTCGTACA-CA	ko00230	5’-nT
novel-miRNA-1208-3p	CSS0005227.1	ATTTTGGATGTTTAAGAATTT	AAGAGCCTACACATTTTAAGA	ko00230	5’-nT
novel-miRNA-1208-3p	CSS0021809.1	ATTTTGGATGTTTAAGAATTT	TAAAACGTACAAGTTTTGCCA	ko00230	5’-nT
novel-miRNA-121-5p	CSS0005227.1	AAAGTGGTGTATTGTGTGGTT	TTTCACCACCTCGTACA-CAT	ko00230	5’-nT
novel-miRNA-1214-3p	CSS0005227.1	ATTTTGGATGTTTAAGAATTT	AAGAGCCTACACATTTTAAGA	ko00230	5’-nT
novel-miRNA-1214-3p	CSS0021809.1	ATTTTGGATGTTTAAGAATTT	TAAAACGTACAAGTTTTGCCA	ko00230	5’-nT
novel-miRNA-123-5p	CSS0005227.1	AAGTGGTGTATTGTGTGGTTG	TTCACCACCTCGTACAC-ATC	ko00230	5’-nT
novel-miRNA-1230-3p	CSS0021809.1	TTTTGGATGTTTAAGAATTTA	AAAACGTACAAGTTTTGCCAT	ko00230	5’-nT
novel-miRNA-1245-3p	CSS0005227.1	ATTTTGGATGTTTAAGAATTT	AAGAGCCTACACATTTTAAGA	ko00230	5’-nT
novel-miRNA-1245-3p	CSS0021809.1	ATTTTGGATGTTTAAGAATTT	TAAAACGTACAAGTTTTGCCA	ko00230	5’-nT
novel-miRNA-1318-3p	CSS0040518.1	TGGATGTGGATTTCATGCTGG	TCCTACAGTTTAAGTAC-CCC	ko00230	5’-nT
novel-miRNA-2083-3p	CSS0005227.1	CGGCCGTGGCAAGTCTCCTG	TCCGGGAGCGTTCAGTG-AC	ko00230	5’-nT
novel-miRNA-2811-5p	CSS0040518.1	TGACAGAAGAGAGTGAGCACA	CCTCTCTTCTCTCTCTC-TGT	ko00230	5’-nT
novel-miRNA-2844-3p	CSS0040518.1	AATTCTCGGGGCGTGACACTC	TTAAGTACCCCGTACT-TTAG	ko00230	5’-nT
novel-miRNA-2846-3p	CSS0040518.1	AGAATTCTCGGGGCGTGACA	GTTTAAGTACCCCGTACTTT	ko00230	5’-nT
novel-miRNA-2928-5p	CSS0005227.1	CTAAAGTGGTGTATTGTGTGG	TATTTCACCACCTCGTACACA	ko00230	5’-nT
novel-miRNA-2931-5p	CSS0005227.1	TAAAGTGGTGTATTGTGTGGT	ATTTCACCACCTCGTACA-CA	ko00230	5’-nT
novel-miRNA-2933-5p	CSS0005227.1	AAAGTGGTGTATTGTGTGGTT	TTTCACCACCTCGTACA-CAT	ko00230	5’-nT
novel-miRNA-2936-5p	CSS0005227.1	AAGTGGTGTATTGTGTGGTTG	TTCACCACCTCGTACAC-ATC	ko00230	5’-nT
novel-miRNA-2965-5p	CSS0005227.1	AAGTGGTGTATTGTGTGGTTG	TTCACCACCTCGTACAC-ATC	ko00230	5’-nT
novel-miRNA-2968-5p	CSS0005227.1	AAAGTGGTGTATTGTGTGGTT	TTTCACCACCTCGTACA-CAT	ko00230	5’-nT
novel-miRNA-3036-5p	CSS0040518.1	TGACAGAAGAGAGTGAGCACA	CCTCTCTTCTCTCTCTC-TGT	ko00230	5’-nT
novel-miRNA-3037-5p	CSS0040518.1	TTGACAGAAGAAAGAGAGCAC	TCCTCTCTTCTCTCTCTC-TG	ko00230	5’-nT
novel-miRNA-3065-3p	CSS0005227.1	TGGATGGTATGTGCAAAA-TA	ACCTACAATATTCGTTTTCGT	ko00230	5’-nT
novel-miRNA-3065-3p	CSS0021809.1	TGGATGGTATGTGCAAAA-TA	ACCTACAATATTCGTTTTCGT	ko00230	5’-nT
novel-miRNA-3076-5p	CSS0040518.1	TGACAGAAGAGAGTGAGCACA	CCTCTCTTCTCTCTCTC-TGT	ko00230	5’-nT
novel-miRNA-67-5p	CSS0040518.1	GAGAGCAAAGAGAGAGAGAATTAC	CTCTCTTCTCTCTCTCTGTT-TTC	ko00230	5’-nT
novel-miRNA-108-5p	CSS0041489.1	GGAATGTTGTCTGGCTCGA	ACTTAGAAGAGACTGAACT	ko00270	SAM
novel-miRNA-108-5p	CSS0014929.1	GGAATGTTGTCTGGCTCGA	ACTTAGAAGAGACTGAACT	ko00270	SAM
novel-miRNA-1099-3p	CSS0016252.1	GATCGGCTACTTGGTCTTCCG	GTAGCCTATGAACTAG-TGTC	ko00270	SAM
novel-miRNA-1266-3p	CSS0041489.1	CTAGAATGATCCTTGTAGCCT	GGTGTTACGAGAAACGTCGGA	ko00270	SAM
novel-miRNA-1266-3p	CSS0014929.1	CTAGAATGATCCTTGTAGCCT	GGTGTTACGAGAAACGTCGGA	ko00270	SAM
novel-miRNA-1267-3p	CSS0041489.1	AGAATGATCCTTGTAGCCT	TGTTACGAGAAACGTCGGA	ko00270	SAM
novel-miRNA-1267-3p	CSS0014929.1	AGAATGATCCTTGTAGCCT	TGTTACGAGAAACGTCGGA	ko00270	SAM
novel-miRNA-1446-5p	CSS0008561.1	GACGAGGACATGGGCGAG	ACGTTCCTGTACCGACTC	ko00270	SAM
novel-miRNA-1787-5p	CSS0005939.1	TGTGTAAGTATGAATGAAGTA	GAACATTCATAGTTGTTT-GT	ko00270	SAM
novel-miRNA-455-3p	CSS0016252.1	CGGATTTCGGTCTAGGCAAGC	GCCTAGAACAAGTTCCGTTCG	ko00270	SAM
novel-miRNA-455-3p	CSS0037881.1	CGGATTTCGGTCTAGGCAAGC	GCCTAGAACAAGTTCCGTTCG	ko00270	SAM
novel-miRNA-455-3p	CSS0005939.1	CGGATTTCGGTCTAGGCAAGC	GCCTAGAACAAGATCCGTTCG	ko00270	SAM
novel-miRNA-456-3p	CSS0016252.1	CCGGATTTCGGTCTAGGCAAG	GGCCTAGAACAAGTTCCGTTC	ko00270	SAM
novel-miRNA-456-3p	CSS0037881.1	CCGGATTTCGGTCTAGGCAAG	GGCCTAGAACAAGTTCCGTTC	ko00270	SAM
novel-miRNA-456-3p	CSS0005939.1	CCGGATTTCGGTCTAGGCAAG	GGCCTAGAACAAGATCCGTTC	ko00270	SAM
novel-miRNA-849-5p	CSS0041489.1	AGAATGATCCTTGTAGCCTA	TGTTACGAGAAACGTCGGAC	ko00270	SAM
novel-miRNA-849-5p	CSS0014929.1	AGAATGATCCTTGTAGCCTA	TGTTACGAGAAACGTCGGAC	ko00270	SAM
novel-miRNA-98-3p	CSS0041489.1	AATGTTGTCTGGCTCGAGG	TTAGAAGAGACTGAACTCT	ko00270	SAM
novel-miRNA-98-3p	CSS0014929.1	AATGTTGTCTGGCTCGAGG	TTAGAAGAGACTGAACTCT	ko00270	SAM
novel-miRNA-1177-3p	CSS0021836.1	CAGCCAAGGATGACTTGCCGG	GTCACTTCCTACTGAAGGGAA	ko00230	XDH
novel-miRNA-1179-3p	CSS0021836.1	CAGCCAAGGATGACTTGCCGG	GTCACTTCCTACTGAAGGGAA	ko00230	XDH
novel-miRNA-1390-3p	CSS0033412.1	TTGGCAAAGACTTTTGAGGCA	AAACGTTTCTGAACTTTACGT	ko00230	XDH
novel-miRNA-1390-3p	CSS0021836.1	TTGGCAAAGACTTTTGAGGCA	AAACGTTTCTGAACTTTACGT	ko00230	XDH
novel-miRNA-1446-5p	CSS0021836.1	GAGCTTTCTTCAGTCCACTC	TCCGAAAGAAGTTAGACGAG	ko00230	XDH
novel-miRNA-1755-3p	CSS0021836.1	TTTGCAAGCTTTGTATACATG	TAGGGTACGGAACATATTTAC	ko00230	XDH
novel-miRNA-1907-5p	CSS0021836.1	ATTTTGTGGCTCAAATGGC-TC	GAGAACGCCGATATTACCGCAG	ko00230	XDH
novel-miRNA-2094-3p	CSS0021836.1	TATTTCATTAACTATCTTAACA	GTAAAGTTATGGATAGAGTCAT	ko00230	XDH
novel-miRNA-2157-3p	CSS0021836.1	AGTGAAGTCCATGGCCAGGGTA	ACATTTTAGGTACTCGTCTC-T	ko00230	XDH
novel-miRNA-2157-3p	CSS0049552.1	AGTGAAGTCCATGGCCAGGGTA	ACATTTTAGGTACTCGTCTC-T	ko00230	XDH
novel-miRNA-2157-3p	CSS0047721.1	AGTGAAGTCCATGGCCAGGGTA	ACATTTTAGGTACTCGTCTC-T	ko00230	XDH
novel-miRNA-2157-3p	CSS0047222.1	AGTGAAGTCCATGGCCAGGGTA	ACATTTTAGGTACTCGTTTC-T	ko00230	XDH
novel-miRNA-3102-3p	CSS0033412.1	TTTCACTGCTTATTTCAATGTT	AAAGTTACGGATAGAGTCACAA	ko00230	XDH
novel-miRNA-3102-3p	CSS0021836.1	TTTCACTGCTTATTTCAATGTT	AAAGTTATGGATAGAGTCATAA	ko00230	XDH
novel-miRNA-3138-5p	CSS0021836.1	CAAATTCTGTGGCTCAAA-TGGCT	GTTTAAGACATCGTTTTTCAAGGA	ko00230	XDH
novel-miRNA-545-3p	CSS0021836.1	ATGGCTGGGACAATGATCAAA	TATCTACTCTATTACTA-TGT	ko00230	XDH
novel-miRNA-938-5p	CSS0021836.1	ATTTTGTGGCTCAAATGGC-TC	GAGAACGCCGATATTACCGCAG	ko00230	XDH
novel-miRNA-1264-3p	CSS0032602.3	GTTCTAGAATGATCCTTGTAGCCT	CGTGATCTTACTATGAACACTAGA	ko00230	TCS1
novel-miRNA-1266-3p	CSS0032602.3	CTAGAATGATCCTTGTAGCCT	GATCTTACTATGAACACTAGA	ko00230	TCS1
novel-miRNA-1267-3p	CSS0032602.3	AGAATGATCCTTGTAGCCT	TCTTACTATGAACACTAGA	ko00230	TCS1
novel-miRNA-2083-3p	CSS0032602.3	CGGCCGTGGCAAGTCTCCTG	GCCGGTACCTTTCTGGGGCC	ko00230	TCS1
novel-miRNA-2084-3p	CSS0032602.3	TCCGGCCGTGGCAAGTCTCCTG	CGGCCGGTACCTTTCTGGGGCC	ko00230	TCS1
novel-miRNA-2108-5p	CSS0032602.3	ATGAAATGGTATTTGTGGCTC	GATCTTACTATGAACACT-AG	ko00230	TCS1
novel-miRNA-848-5p	CSS0032602.3	TAGAATGATCCTTGTAGCCTA	ATCTTACTATGAACACTAGAA	ko00230	TCS1
novel-miRNA-849-5p	CSS0032602.3	AGAATGATCCTTGTAGCCTA	TCTTACTATGAACACTAGAA	ko00230	TCS1
novel-miRNA-1781-5p	CSS0029609.1	CAATCTCGGTTGACCTTTGGCC	GTTAGACACAACAGGGAGCTGG	ko00230	APRT
novel-miRNA-3074-5p	CSS0039340.1	TTAGCTGCCATATCTTTAA-TA	CATCGATGATATAGTAGTTAAT	ko00230	APRT
novel-miRNA-3075-5p	CSS0039340.1	TTAGCTGCCATATCTTTAA-TA	CATCGATGATATAGTAGTTAAT	ko00230	APRT
novel-miRNA-3098-5p	CSS0039340.1	TTGCAATGATGGTTAAGAGCC	AACGTGGTTATCGATTC-CGC	ko00230	APRT
novel-miRNA-3098-5p	CSS0029609.1	TTGCAATGATGGTTAAGAGCC	AACGTGGTTATCGATTC-CGC	ko00230	APRT
novel-miRNA-551-3p	CSS0043886.1	CCAATGGCTGGGACAATG-ATC	GGTTATCGATTCCGTTATCTAC	ko00230	APRT
novel-miRNA-552-3p	CSS0043886.1	CCCAATGGCTGGGACAAT-GAT	CGGTTATCGATTCCGTTATCTA	ko00230	APRT
novel-miRNA-598-5p	CSS0043886.1	AATTTGGTCTCTGTAGTTTAC	GCAAATCAGAGACAACAGG-G	ko00230	APRT
novel-miRNA-932-5p	CSS0003599.1	AAAATTTTGTGGCTCAAATGG	TTTCGAAACACCAGGTT-ATT	ko00230	APRT
novel-miRNA-1390-3p	CSS0043519.1	TTGGCAAAGACTTTTGAGGCA	ATCCGTTTTTCGAAACTAGGT	ko00270	MMT
novel-miRNA-1390-3p	CSS0029934.1	TTGGCAAAGACTTTTGAGGCA	ATCCGTTTTTCGAAACTAGGT	ko00270	MMT
novel-miRNA-1612-3p	CSS0043519.1	ATTGAGCCGTGCCAATATC	TAACTCGGTAAGGTCATTG	ko00270	MMT
novel-miRNA-1612-3p	CSS0029934.1	ATTGAGCCGTGCCAATATC	TAACTCGCTAAGGTCATTG	ko00270	MMT
novel-miRNA-1613-3p	CSS0043519.1	GATTGAGCCGTGCCAATATC	TTAACTCGGTAAGGTCATTG	ko00270	MMT
novel-miRNA-3065-3p	CSS0043519.1	TGGATGGTATGTGCAAAATA	CTCTTCCATATCCGTTTT-T	ko00270	MMT
novel-miRNA-3065-3p	CSS0029934.1	TGGATGGTATGTGCAAAATA	CTCTACCATATCCGTTTT-T	ko00270	MMT
novel-miRNA-103-5p	CSS0029437.1	CGGACCAGGCTTCATTCCCTT	TCGTGGTATGAAGTGAGGGAG	ko00270	MTR
novel-miRNA-108-3p	CSS0029437.1	GGACCAGGCTTCATTCCC-C	CGTGGTATGAAGTGAGGGAG	ko00270	MTR
novel-miRNA-2108-5p	CSS0029437.1	ATGAAATGGTATTTGTGGCTC	TACTTTACCATCAACCAC-AG	ko00270	MTR
novel-miRNA-2762-5p	CSS0029437.1	GCTTGCTCGGCCTCTCTAA-ATG	CGAACGAGTCTGAAGGATTCTCC	ko00270	MTR
novel-miRNA-94-5p	CSS0029437.1	CGGACCAGGCTTCATTCCCTT	TCGTGGTATGAAGTGAGGGAG	ko00270	MTR
novel-miRNA-1528-5p	CSS0006651.1	TCCCAATTGGCTTTGTGATAA	AGGTTTACTCGGAAGACTATT	ko00230	GUD
novel-miRNA-2184-3p	CSS0042986.1	TGCCAAAGGAGAGTTGCCCT	TTGGTTTGCCCTCGACGGCA	ko00230	GUD
novel-miRNA-2187-3p	CSS0042986.1	GCCAAAGGAGAGTTGCCCTG	TGGTTTGCCCTCGACGGCAC	ko00230	GUD
novel-miRNA-2421-3p	CSS0006651.1	TTTTTGTCTCCAAGTGTCACT	AAAACTAGAGGTTTACTCGGA	ko00230	GUD
novel-miRNA-324-5p	CSS0038187.1	TGTGAGACATTTGGTCATTTG	ACATTGTGTAAATCGGAGAAT	ko00230	GUD
novel-miRNA-345-3p	CSS0038187.1	ATGTGAGACATTTGGTCATTT	AACATTGTGTAAATCGGAGAA	ko00230	GUD
novel-miRNA-352-3p	CSS0038187.1	TGTGAGACATTTGGTCATTTG	ACATTGTGTAAATCGGAGAAT	ko00230	GUD
novel-miRNA-364-3p	CSS0038187.1	TGTGAGACATTTGGTCATTTG	ACATTGTGTAAATCGGAGAAT	ko00230	GUD
novel-miRNA-1094-5p	CSS0018713.1	TTCTTGGGCTTGTCAACTACT	ATGAACCGGAAGAGTTGGTTA	ko00230	ADK
novel-miRNA-1094-5p	CSS0012836.1	TTCTTGGGCTTGTCAACTACT	ATGAACCGGAAGAGTTGGTTA	ko00230	ADK

[truncated: 5 more sheets: Table S10-2, Table S10-3, Table S10-4, Table S11, Table S12]
